# Supplementary material for: Comparison of high-throughput single-cell RNA-seq methods for ex vivo drug screening
Source: NAR Genom Bioinform. 2024 Jan 29;6(1):lqae001. doi: 10.1093/nargab/lqae001 (PMC10823582; doi:10.1093/nargab/lqae001)
Supplement: lqae001_Supplemental_Files [file lqae001_supplemental_files.zip]

Archive with 2 entries (2 files):
- Gezelius_SupplementaryTables_R1.xlsx
- Gezelius_Supplmentary_Figures_R2.pdf
