# Supplementary material for: Comparison of high-throughput single-cell RNA-seq methods for ex vivo drug screening
Source: NAR Genom Bioinform. 2024 Jan 29;6(1):lqae001. doi: 10.1093/nargab/lqae001 (PMC10823582; doi:10.1093/nargab/lqae001)
Supplement: lqae001_Supplemental_Files [file lqae001_supplemental_files.zip › Gezelius_SupplementaryTables_R1.xlsx]

## Sheet: Table S1. Correlation
Supplementary Table S1. Pearson's Correlation Coeficients
	Parse vs MULTI-seq	Parse vs 10x Fixed	MULTI-seq vs 10x Fixed
5-Azacytidine	0.619449	0.648498	0.797069
Dexamethasone	0.636598	0.686674	0.802111
Imatinib	0.613759	0.657941	0.794851
XRP44X	0.65545	0.699163	0.796741
Fludarabine	0.702378	0.671716	0.758969
DMSO	0.60294	0.647872	0.797612

## Sheet: Table S2. DEG 5aza
Supplementary Table S2. Differentially expressed genes detected in 5-azacytidine treated cells by any scRNA-seq method. Adjusted MAST p < 0.01 and log2(fold change) > 0.50.
Gene ID	DD category			Fold change (log2)			Rank			Adjusted p-value			Entrez ID	Gene symbol	N methods significant	Expression direction in treatment
	10x Fixed	MULTI-seq	Parse	10x Fixed	MULTI-seq	Parse	10x Fixed	MULTI-seq	Parse	10x Fixed	MULTI-seq	Parse
ENSG00000162511	DE	DE	DE	0.942238	0.744746	0.388843	1	2	74	1.69703e-230	7.42757e-89	7.93367e-10	7805	LAPTM5	2	up
ENSG00000019582	DE	DE	DE	0.55064	0.494531	0.294098	2	1	154	4.32274e-177	1.05511e-103	8.44338e-06	972	CD74	1	up
ENSG00000131016	DE	DE	DE	-0.721835	-0.436537	-0.707122	3	30	2	1.64216e-91	1.52793e-26	6.11225e-43	9590	AKAP12	2	down
ENSG00000128340	DE	DE	NS	0.710859	0.298601	0.0133811	4	187	7045	1.37147e-86	2.74495e-08	1	5880	RAC2	1	up
ENSG00000120899	DE	DZ	DM	0.643958	0.26637	0.344545	5	300	116	1.00562e-84	3.99731e-05	2.84261e-07	2185	PTK2B	1	up
ENSG00000156738	DE	DZ		2.0365	1.03016	0.382533	7	47	46	4.51553e-73	2.36597e-20	9.03672e-13	931	MS4A1	2	up
ENSG00000136286	DE	NS	NS	0.745765	0.0541819	0.028057	11	3331	5776	5.89485e-65	1	1	64005	MYO1G	1	up
ENSG00000135144	DE	DZ	DZ	-0.812913	-0.276745	-0.562554	12	83	10	6.9639e-65	4.57796e-15	7.44008e-22	1840	DTX1	2	down
ENSG00000111678	DB	DE		0.604094	0.364213		13	78		3.18765e-64	2.09143e-15		113246	C12orf57	1	up
ENSG00000135916	DE	DZ		0.617857	0.250266		14	392		1.25887e-63	0.000658212		81618	ITM2C	1	up
ENSG00000182718	DE	DZ		0.672997	0.167709		15	330		1.43659e-63	0.00010081		302	ANXA2	1	up
ENSG00000017483	DE	DE	DZ	-0.639543	-0.352634	-0.177038	16	66	551	4.81153e-63	1.36132e-16	0.455697	92745	SLC38A5	1	down
ENSG00000112343	DE	DE	DE	0.722798	0.315626	0.375676	18	149	88	8.2839e-62	1.64191e-09	1.059e-08	10475	TRIM38	1	up
ENSG00000152804	DE	DZ		0.724383	0.203795		20	217		3.14848e-61	3.56154e-07		3087	HHEX	1	up
ENSG00000169710	DB		DZ	-0.58296	-0.0540198	-0.450126	21	3342	16	3.61022e-61	1	5.57287e-19	2194	FASN	1	down
ENSG00000232810	DE	DZ	DZ	0.94631	0.166511	0.269977	22	605	145	1.49637e-59	0.0527806	4.57783e-06	7124	TNF	1	up
ENSG00000107438	DB	DE	DZ	0.642712	0.367924	0.148332	24	150	984	3.09597e-57	1.77261e-09	1	9124	PDLIM1	1	up
ENSG00000204482	DE	DE		0.782354	0.317154	0.0988946	25	247	1902	1.09141e-56	2.15744e-06	1	7940	LST1	1	up
ENSG00000102879	DE	DE	NS	0.543229	0.270419	0.04205	28	409	4694	2.22103e-55	0.00116756	1	11151	CORO1A	1	up
ENSG00000213145	DB	DE		0.602085	0.40572		29	89		5.56759e-55	2.5711e-14		1396	CRIP1	1	up
ENSG00000135596	DE	DZ	NS	0.543266	0.0859718	0.0673032	30	1877	3118	9.43633e-55	1	1	64780	MICAL1	1	up
ENSG00000118308	DE	DE	DE	0.793401	0.518281	0.735395	31	72	8	1.97275e-51	5.75544e-16	2.16443e-25	4033	IRAG2	3	up
ENSG00000185862	DE	DZ	DZ	0.685861	0.154894	0.145353	32	905	546	3.54381e-51	1	0.420343	2124	EVI2B	1	up
ENSG00000099875	DE	NS	NS	0.514169	0.115935	-0.0622247	34	1197	3384	4.76723e-49	1	1	2872	MKNK2	1	up
ENSG00000012124	DB	DZ	NS	0.62884	0.252835	0.166698	36	190	830	1.40961e-48	2.9815e-08	1	933	CD22	1	up
ENSG00000277734	DE			1.32364	0.795873		42	24		1.89599e-45	1.38861e-31		28755	TRAC	2	up
ENSG00000132274	DE	DE	DZ	0.575574	0.306052	0.238785	44	93	332	3.45441e-45	1.32492e-13	0.0123872	10346	TRIM22	1	up
ENSG00000148180	DE	DZ		0.714943	0.184047		47	158		2.41631e-44	3.29583e-09		2934	GSN	1	up
ENSG00000112972	DE	DZ	DZ	-0.820694	-0.199525	-0.111262	48	337	1571	1.05411e-43	0.00012826	1	3157	HMGCS1	1	down
ENSG00000131149	DE	NS	DE	-0.598754	-0.0495323	-0.437204	49	3622	70	3.17324e-43	1	4.93861e-10	23199	GSE1	1	down
ENSG00000178980	DE	DZ		0.571998	0.220798		54	359		4.27334e-41	0.000303104		6415	SELENOW	1	up
ENSG00000082074	DE	NS	DZ	0.53474	0.133656	0.23911	55	1016	633	5.62753e-41	1	1	2533	FYB1	1	up
ENSG00000111679	DE	DE		0.608024	0.223544	0.0633362	58	175	3321	5.2879e-40	1.26549e-08	1	5777	PTPN6	1	up
ENSG00000185811	DE	DE	DE	0.514954	0.363704	0.499688	59	115	19	6.21603e-40	7.37348e-12	1.41595e-17	10320	IKZF1	1	up
ENSG00000172081	DE	DZ	DZ	0.53631	0.118677	0.116758	60	693	1458	6.9256e-40	0.164351	1	126308	MOB3A	1	up
ENSG00000159176	DE	DZ		0.535323	0.190366		62	223		1.5541e-39	5.24708e-07		1465	CSRP1	1	up
ENSG00000122986	DE	DZ		0.556333	0.198049	0.146565	65	208	1007	6.45356e-39	1.44838e-07	1	84329	HVCN1	1	up
ENSG00000154556	DE	DB	DZ	-0.606739	-0.372428	-0.261568	66	76	620	1.2512e-38	1.312e-15	0.950197	8470	SORBS2	1	down
ENSG00000124762	DE	DE		0.694357	0.708138	0.237035	69	22	159	8.89928e-38	4.07502e-32	1.10877e-05	1026	CDKN1A	2	up
ENSG00000168961	DE	NS	NS	0.517545	0.0843433	0.0419822	72	1920	4696	1.74713e-37	1	1	3965	LGALS9	1	up
ENSG00000120280	DB	DE		0.77068	0.2382		73	213		2.11396e-37	1.97196e-07		80231	TASL	1	up
ENSG00000138964	DB	DZ	NS	0.583516	0.0848224	0.0556196	79	1908	3774	8.39111e-37	1	1	64098	PARVG	1	up
ENSG00000122585	DE	DZ		0.649848	0.278282		82	851		4.25986e-36	1		4852	NPY	1	up
ENSG00000042493	DE	DZ		0.549052	0.199308		83	449		4.87312e-36	0.00372432		822	CAPG	1	up
ENSG00000145287	DB	DE		0.675734	0.308257	0.151685	87	99	186	1.2648e-35	2.57527e-13	5.75195e-05	51316	PLAC8	1	up
ENSG00000101445	DB	DZ	DE	0.545388	0.287782	0.46374	95	85	72	5.61277e-34	1.99545e-14	6.04361e-10	26051	PPP1R16B	1	up
ENSG00000172667	DE	DE	DZ	0.624355	0.470894	0.381827	98	32	40	1.2464e-33	1.04303e-25	9.51403e-14	64393	ZMAT3	1	up
ENSG00000174123	DE	DZ		0.632745	0.151039	0.103103	100	467	442	2.40251e-33	0.00538683	0.104483	81793	TLR10	1	up
ENSG00000113916	DE	DZ	DZ	0.529455	0.130794	0.153314	143	711	932	5.81718e-28	0.197812	1	604	BCL6	1	up
ENSG00000104894	DE	DZ		0.562729	0.199156		144	343		6.13396e-28	0.000166727		951	CD37	1	up
ENSG00000085117	DB			0.51795			147			1.46283e-27			3732	CD82	1	up
ENSG00000186153	DM	DE	DE	-0.343112	-0.505729	-0.598129	151	29	5	2.42973e-27	5.13666e-27	1.94927e-27	51741	WWOX	2	down
ENSG00000139679	DE	DZ		0.60153	0.218464	0.116257	163	221	473	2.9263e-26	4.5643e-07	0.171581	10161	LPAR6	1	up
ENSG00000227507	DB	DB	DZ	0.674462	0.467053	0.135555	164	431	1161	3.04795e-26	0.00221823	1	4050	LTB	1	up
ENSG00000125726	DE	DE	DZ	0.631359	0.630695	0.332436	167	17	58	6.19267e-26	2.18366e-35	5.18972e-11	970	CD70	2	up
ENSG00000163975	DM		DZ	0.586572	0.0920394	0.207005	171	795	674	3.34468e-25	0.524229	1	4241	MELTF	1	up
ENSG00000134954	DE	DZ	DZ	0.528453	0.0941603	0.166465	183	1644	836	1.44616e-24	1	1	2113	ETS1	1	up
ENSG00000140968	DE			0.533804			211			2.98657e-23			3394	IRF8	1	up
ENSG00000185432	DB			0.518164			215			5.0519e-23			25840	TMT1A	1	up
ENSG00000115457	DE	DE		0.366283	0.578567	0.138874	236	25	559	7.9589e-22	1.93596e-29	0.507745	3485	IGFBP2	1	up
ENSG00000010278	DE	NS		-0.93984	-0.113505		239	1228		9.86141e-22	1		928	CD9	1	down
ENSG00000162374	DE	DZ	DZ	0.501845	0.146375	0.388033	266	677	60	1.89243e-20	0.131345	6.57563e-11	1996	ELAVL4	1	up
ENSG00000133958	DB	DE	DM	-0.373005	-0.594854	-0.730837	276	21	3	6.64297e-20	1.29035e-32	1.04187e-35	57578	UNC79	2	down
ENSG00000134574	DE	DE	DE	0.372756	0.4356	0.526329	311	73	17	3.22859e-18	9.65596e-16	3.55648e-18	1643	DDB2	1	up
ENSG00000105327	DE			0.56087	0.381162		321	36		6.13019e-18	2.6789e-24		27113	BBC3	1	up
ENSG00000170891	DZ			0.452629	0.558126		338	27		1.33766e-17	1.4146e-27		54360	CYTL1	1	up
ENSG00000186480	DE	DZ		-0.501376	-0.190209	-0.0540441	366	420	3872	9.19093e-17	0.00178162	1	3638	INSIG1	1	down
ENSG00000211677	DZ			-0.854862			495			6.22998e-14			3538	IGLC2	1	down
ENSG00000054148	DE	DE		0.254094	0.61074		1229	10		6.79804e-06	3.15841e-46		29085	PHPT1	1	up
ENSG00000211679	DZ	DZ		-0.31474	-0.965521		1384	126		5.28663e-05	8.11743e-11		3539	IGLC3	1	down
ENSG00000138834	NS	NS	DZ	-0.0165222	-0.080326	-0.50377	8772	2049	9	1	1	4.99504e-24	23162	MAPK8IP3	1	down
ENSG00000163584		DE			0.618032			16			3.14332e-37		200916	RPL22L1	1	up
ENSG00000179344		DE	DZ		0.600374	0.125129		12	1322		8.62391e-44	1	3119	HLA-DQB1	1	up
ENSG00000185088		DE			0.809988	0.116764		7	1457		1.29282e-51	1	51065	RPS27L	1	up
ENSG00000185736		DE	DE		-0.401125	-0.946005		132	30		1.93376e-10	4.09864e-15	105	ADARB2	1	down
ENSG00000223865		DB	DB		0.550669	0.299252		6	191		1.7617e-59	6.50608e-05	3115	HLA-DPB1	1	up
ENSG00000228401		DE	DZ		0.63295	0.276553		19	123		1.33696e-33	4.23739e-07	101928612	HSPC324	1	up
ENSG00000250337		DZ	DM		0.707638	1.18305		13	1		4.81811e-43	1.2446e-71	643401	PURPL	2	up
ENSG00000272733		DE	DZ		-0.598734	-0.145012		28	1028		4.16351e-27	1			1	down

## Sheet: Table S3. DEG Dexa
Supplementary Table S3. Differentially expressed genes detected in Dexamethasone treated cells by any scRNA-seq method. Adjusted MAST p < 0.01 and log2(fold change) > 0.50
Gene ID	DD category			Fold change (log2)			Rank			Adjusted p-value			Entrez ID	Gene symbol	N methods significant	Expression direction in treatment
	10x Fixed	MULTI-seq	Parse	10x Fixed	MULTI-seq	Parse	10x Fixed	MULTI-seq	Parse	10x Fixed	MULTI-seq	Parse
ENSG00000198804	DE	NS	DE	-0.168837	-0.0671637	0.993224	8	534	3	3.2172e-24	1	3.15959e-101	4512	COX1	1	up
ENSG00000198888	DE	NS	DB	-0.151174	-0.0866089	0.859463	39	179	5	2.17909e-11	1	1.73133e-76	4535	ND1	1	up
ENSG00000198938	DE	NS	DZ	-0.129738	-0.0941482	0.636449	42	118	10	1.15957e-10	1	1.18655e-39	4514	COX3	1	up
ENSG00000198712	DE	NS	DB	-0.105833	-0.0547806	0.870633	64	1063	4	2.13129e-08	1	1.17157e-77	4513	COX2	1	up
ENSG00000198886	NC	NS	DB	-0.0760521	-0.111977	0.992552	692	60	2	0.0168058	1	4.53468e-108	4538	ND4	1	up
ENSG00000085978	DM		DE	-0.066612		-0.504743	1698		11	0.811991		1.17278e-37	55054	ATG16L1	1	down
ENSG00000198899	NS	NS	DZ	-0.0670554	-0.108838	0.843797	2285	68	7	1	1	4.28451e-64	4508	ATP6	1	up
ENSG00000100345	NS	NS	DB	0.0605599	-0.0197952	-0.610072	2565	5072	8	1	1	1.03718e-53	4627	MYH9	1	down
ENSG00000198763	NS	NS	DB	-0.0474006	-0.0507164	0.612143	3487	1307	14	1	1	2.32231e-34	4536	ND2	1	up
ENSG00000198727	NS	NS	DZ	-0.0427285	-0.0438225	0.817812	3940	1825	6	1	1	3.08954e-65	4519	CYTB	1	up
ENSG00000197694	NS	NS	DB	0.0325303	-0.0125543	-0.510607	5102	6516	12	1	1	4.36858e-35	6709	SPTAN1	1	down
ENSG00000013573	NS	NS	DB	-0.0163106	-0.0193476	-0.554137	7447	5150	15	1	1	2.53846e-33	1663	DDX11	1	down
ENSG00000198786	NS	NS	DE	-0.010309	-0.103163	0.975914	8401	85	1	1	1	7.9216e-118	4540	ND5	1	up

## Sheet: Table S4. DEG Imatinib
Supplementary Table S4. Differentially expressed genes detected in Imatinib-treated cells by any scRNA-seq method. Adjusted MAST p < 0.01 and log2(fold change) > 0.50
Gene ID	DD category			Fold change (log2)			Rank			Adjusted p-value			Entrez ID	Gene symbol	N methods significant	Expression direction in treatment
	10x Fixed	MULTI-seq	Parse	10x Fixed	MULTI-seq	Parse	10x Fixed	MULTI-seq	Parse	10x Fixed	MULTI-seq	Parse
ENSG00000157654	DE	DE	DB	0.64464	0.455964	0.7029	1	5	3	4.87927e-85	1.14715e-76	4.8935e-102	445815	PALM2AKAP2	2	up
ENSG00000120833	DE	DE		-0.758457	-0.456486	-0.186581	3	26	149	8.42842e-65	1.66119e-48	1.69313e-11	8835	SOCS2	1	down
ENSG00000265972	DE	DZ		-0.512128	-0.220096		6	66		9.48749e-49	9.43195e-31		10628	TXNIP	1	down
ENSG00000165168	DE	DE		-0.531441	-0.490539	-0.151632	11	16	168	6.93616e-41	3.13688e-58	1.49792e-09	1536	CYBB	1	down
ENSG00000169136	DE	DE	DM	0.565899	0.853192	0.84811	18	1	2	1.23034e-36	3.87817e-128	1.05504e-105	22809	ATF5	3	up
ENSG00000117318	DE	DE		-0.579042	-0.490589		24	57		1.24445e-32	2.09757e-34		3399	ID3	1	down
ENSG00000166482	DE	DE		0.70808	0.517241		32	18		7.62665e-27	1.57119e-57		4239	MFAP4	2	up
ENSG00000118308	DB	DE	DM	0.483502	0.527548	0.611453	42	13	7	1.53088e-23	3.56258e-61	6.99083e-62	4033	IRAG2	2	up
ENSG00000211677	DZ			-0.768661			51			1.25725e-21			3538	IGLC2	1	down
ENSG00000145147	DE	DE	DE	-0.311928	-0.403801	-0.686361	65	83	8	1.61461e-18	2.32188e-27	1.04338e-58	9353	SLIT2	1	down
ENSG00000136859	DE	DE	DZ	0.53477	0.146145	0.312677	66	452	55	1.61481e-18	7.6154e-06	3.89875e-23	23452	ANGPTL2	1	up
ENSG00000251322	DZ		DB	0.175088		0.753893	72		4	5.40196e-17		5.19713e-87	85358	SHANK3	1	up
ENSG00000164300	DB	DE	DE	0.252921	0.339533	0.542726	77	56	12	2.52276e-16	1.90001e-34	1.75849e-52	256987	SERINC5	1	up
ENSG00000010278	DE	DZ		-0.619537	-0.14397		82	721		5.24987e-15	0.00777943		928	CD9	1	down
ENSG00000211679	DZ	DE		-0.316438	-1.00493		92	31		1.04341e-13	1.54775e-43		3539	IGLC3	1	down
ENSG00000011105	DE	DE	DB	0.258136	0.0734699	0.747928	118	1581	5	1.28756e-11	1	2.12e-76	10867	TSPAN9	1	up
ENSG00000184226	DE	DZ	DB	-0.324282	-0.388071	-0.527311	126	34	34	9.71419e-11	3.50699e-43	5.12475e-32	5101	PCDH9	1	down
ENSG00000183662		DZ	DB	-0.146439	-0.466518	-1.24088	158	61	6	1.64807e-08	1.96414e-33	7.06957e-65	407738	TAFA1	1	down
ENSG00000104059		DZ	DE	-0.0377497	-0.184722	-0.504615	3933	239	67	1	1.6759e-11	2.13707e-20	23359	ENTREP2	1	down
ENSG00000021645		DZ	DB		-0.321267	-0.653536		163	66		5.79457e-16	1.62352e-20	9369	NRXN3	1	down
ENSG00000156508		DE	DM		0.18828	0.525975		9	15		1.71132e-68	8.5857e-49	1915	EEF1A1	1	up
ENSG00000287172		DE	DM		-0.33861	-0.538292		182	125		2.00208e-14	7.00096e-14			1	down
ENSG00000287784		DE	DB		0.829398	0.832002		2	1		3.19214e-116	1.32779e-106			2	up

## Sheet: Table S5. DEG XRP44X
Supplementary Table S5. Differentially expressed genes detected in XRP44X-treated cells by any scRNA-seq method. Adjusted MAST p < 0.01 and log2(fold change) > 0.50
Gene ID	DD category			Fold change (log2)			Rank			Adjusted p-value			Entrez ID	Gene symbol	N methods significant	Expression direction in treatment
	10x Fixed	MULTI-seq	Parse	10x Fixed	MULTI-seq	Parse	10x Fixed	MULTI-seq	Parse	10x Fixed	MULTI-seq	Parse
ENSG00000172667	DB	DB	DE	1.37157	0.370592	0.448342	1	8	6	1.79508e-180	2.06203e-39	1.60551e-44	64393	ZMAT3	1	up
ENSG00000087088	DE	DE	DZ	0.93911	0.539683	0.201057	2	2	79	2.17023e-168	1.99398e-89	1.69167e-11	581	BAX	2	up
ENSG00000125726	DE	DE	DZ	1.17459	0.575795	0.3341	4	5	18	1.41789e-124	2.56535e-64	3.9239e-26	970	CD70	2	up
ENSG00000124762	DE	DE		1.24615	0.537079	0.262075	5	7	23	1.92648e-119	8.59597e-41	7.24404e-23	1026	CDKN1A	2	up
ENSG00000132274	DM	DZ	DZ	0.956562	0.19559	0.234137	6	45	67	9.46682e-116	3.71891e-12	1.09342e-12	10346	TRIM22	1	up
ENSG00000162511	DE	DB	DB	0.662716	0.311282	0.28528	7	9	73	1.88111e-115	1.12188e-37	3.11343e-12	7805	LAPTM5	1	up
ENSG00000120889	DE	DE	DZ	0.983708	0.213082	0.274498	8	23	31	9.59345e-97	1.23946e-18	1.07427e-18	8795	TNFRSF10B	1	up
ENSG00000064886	DE	DE		1.20912	0.370661		10	11		3.81708e-84	9.11679e-35		1117	CHI3L2	1	up
ENSG00000148400	DB	DZ	NS	0.802093	0.030489	0.0492642	11	3619	2885	1.07681e-81	1	1	4851	NOTCH1	1	up
ENSG00000174307	DE			0.786085	0.263288		13	10		1.30344e-78	5.16127e-35		23612	PHLDA3	1	up
ENSG00000105327	DE	DZ		0.924708	0.230724		14	15		3.70982e-77	3.84443e-23		27113	BBC3	1	up
ENSG00000054148	DE	DM		0.718284	0.321226		15	12		9.87938e-77	1.14008e-33		29085	PHPT1	1	up
ENSG00000134574	DE	DB	DB	0.773859	0.32789	0.535911	16	16	5	7.67572e-76	6.87089e-23	5.02795e-45	1643	DDB2	2	up
ENSG00000196576	DE		NS	0.639679	0.0330355	-0.0400283	18	3318	3598	2.34111e-65	1	1	23654	PLXNB2	1	up
ENSG00000128218	DE	DE		0.786237	0.317195		19	26		3.5664e-64	2.63e-17		29802	VPREB3	1	up
ENSG00000153551	DE	DE	DZ	0.642184	0.307247	0.277816	20	19	66	2.51351e-62	1.01129e-21	8.47083e-13	112616	CMTM7	1	up
ENSG00000162777	DE	DZ		0.778637	0.137403	0.0472872	22	96	3043	1.13063e-60	5.27394e-07	1	79961	DENND2D	1	up
ENSG00000005022	DE	NS		-0.534337	-0.0614294		23	1286		5.05039e-56	1		292	SLC25A5	1	down
ENSG00000134824	DE	DZ	DB	-0.54062	-0.114166	0.0140595	24	302	6287	1.21879e-55	0.0351991	1	9415	FADS2	1	down
ENSG00000074370	DB	NS	DB	0.568386	0.0266192	0.107342	25	4155	899	8.33164e-55	1	1	489	ATP2A3	1	up
ENSG00000161513	DE	DE		0.7183	0.0955856		27	264		7.3477e-53	0.0128264		2232	FDXR	1	up
ENSG00000112249	DE	DE	DM	0.557832	0.22616	0.319085	30	43	37	4.66341e-51	1.44872e-12	4.89281e-18	10973	ASCC3	1	up
ENSG00000181026	DE	DZ	DZ	0.555432	0.0807366	0.0979149	31	752	571	4.2807e-50	1	0.238348	64782	AEN	1	up
ENSG00000100298				0.54548			34			6.96e-48			164668	APOBEC3H	1	up
ENSG00000080546	DE	DE	DZ	0.70302	0.124881	0.0717709	35	143	1723	2.85041e-47	5.22581e-05	1	27244	SESN1	1	up
ENSG00000099194	DE			-0.762254	-0.0407478	-0.0183507	38	2534	5800	8.3662e-47	1	1	6319	SCD	1	down
ENSG00000128340	DB	DZ	NS	0.584494	0.107162	0.0037049	41	536	7627	4.33543e-44	1	1	5880	RAC2	1	up
ENSG00000113328	DE	DE		0.534292	0.137241	0.0646344	45	177	2030	1.07427e-42	0.000448454	1	900	CCNG1	1	up
ENSG00000135749	DE	DE	DZ	0.603588	0.111736	0.33354	47	359	30	4.90428e-42	0.1367	1.43117e-20	80003	PCNX2	1	up
ENSG00000127920	DE	NS		-0.519687	-0.0706187		48	967		3.9572e-41	1		2791	GNG11	1	down
ENSG00000156738	DE	DE		1.60759	0.581054	0.190783	51	21	103	5.20461e-39	2.61458e-20	3.67735e-09	931	MS4A1	2	up
ENSG00000138646	DB	DB	DZ	0.50439	0.143169	0.0724537	53	247	1695	1.32662e-38	0.00855147	1	51191	HERC5	1	up
ENSG00000136286	DE	NS	NS	0.603837	0.027358	-0.0173676	54	4052	5914	1.16584e-37	1	1	64005	MYO1G	1	up
ENSG00000185432	DM			0.659517			55			2.00379e-37			25840	TMT1A	1	up
ENSG00000162783	DE	DE		0.549981	0.0568862		57	1481		5.05284e-37	1		51278	IER5	1	up
ENSG00000130635	DE		DZ	0.639614		0.064061	64		2057	6.45142e-35		1	1289	COL5A1	1	up
ENSG00000137642	DE	DZ	DB	0.502319	0.0751565	0.276622	65	865	85	2.22517e-34	1	5.94455e-11	6653	SORL1	1	up
ENSG00000172247	DE	DE		0.61837	0.211636		66	161		3.21518e-34	0.000159229		114900	C1QTNF4	1	up
ENSG00000198804	DE	NS	DB	-0.226786	0.0512309	0.502851	72	1753	7	4.07659e-32	1	2.29246e-43	4512	COX1	1	up
ENSG00000154767	DE	DZ	DZ	0.500189	0.124907	0.186601	74	255	168	9.00677e-32	0.00988954	3.14913e-06	7508	XPC	1	up
ENSG00000107438	DE	DE	DZ	0.501452	0.167013	0.0809883	76	195	1438	2.17819e-31	0.000935451	1	9124	PDLIM1	1	up
ENSG00000183378	DE	NS	DP	0.539783	0.0312643	-0.00389875	80	3517	7602	7.3894e-31	1	1	341277	OVCH2	1	up
ENSG00000137101	DE	DZ	DM	0.547708	0.0990375	0.155021	104	227	212	4.24613e-26	0.00401129	5.53186e-05	971	CD72	1	up
ENSG00000112972	DE	DZ	NS	-0.678899	-0.135698	0.0169213	120	149	5962	7.58896e-25	8.70515e-05	1	3157	HMGCS1	1	down
ENSG00000010278	DZ	DZ		-0.712663	-0.0588972		467	1391		2.27146e-11	1		928	CD9	1	down
ENSG00000012779	DE			0.504156		0.0967662	1065		407	2.43575e-06		0.0189967	240	ALOX5	1	up
ENSG00000211677	DZ			-0.622474			1638			0.000145457			3538	IGLC2	1	down
ENSG00000198786	DE	NS	DE	0.045751	-0.0347428	0.58005	6999	3126	2	1	1	2.53091e-64	4540	ND5	1	up
ENSG00000167615	NS		DE	0.0302796	-0.0186189	-0.519608	7964	5413	4	1	1	3.92225e-55	114823	LENG8	1	down
ENSG00000185088		DE			0.725186	0.185649		1	68		7.3899e-123	1.10596e-12	51065	RPS27L	1	up
ENSG00000250337		DE	DB		0.57978	0.872974		4	1		2.56607e-73	8.55175e-102	643401	PURPL	2	up

## Sheet: Table S6. DEG Fludarabine
Supplementary Table S6. Differentially expressed genes detected in fludarabine-treated cells by any scRNA-seq method. Adjusted MAST p < 0.01 and log2(fold change) > 0.50
Gene ID	DD category			Fold change (log2)			Rank			Adjusted p-value			Entrez ID	Gene symbol	N methods significant	Expression direction in treatment
	10x Fixed	MULTI-seq	Parse	10x Fixed	MULTI-seq	Parse	10x Fixed	MULTI-seq	Parse	10x Fixed	MULTI-seq	Parse
ENSG00000162511	DE	DE	DB	1.28604	0.850604	0.650057	1	23	65	2.9773e-286	3.72011e-182	2.89379e-64	7805	LAPTM5	3	up
ENSG00000124762	DE	DE		2.45762	1.54143	0.567293	2	8	60	1.87131e-278	3.02773e-247	2.74539e-66	1026	CDKN1A	3	up
ENSG00000161960	DE	DE	DZ	-1.15757	-0.795796	-0.225668	3	7	872	5.82341e-262	5.33535e-256	1.25387e-13	1973	EIF4A1	2	down
ENSG00000122566	DE	DE	DE	-0.840958	-0.648381	-0.531451	4	15	21	8.99543e-255	7.08172e-221	1.98854e-95	3181	HNRNPA2B1	3	down
ENSG00000243678	DE	DE		-1.25001	-0.841569	-0.111331	5	4	1592	6.38832e-243	8.67524e-271	6.36681e-07	4831	NME2	2	down
ENSG00000167900	DB	DE	DE	1.57747	0.966091	0.337662	6	21	260	1.32712e-240	2.7136e-191	2.30463e-32	7083	TK1	2	up
ENSG00000172667	DB	DE	DE	1.91212	0.908963	0.563769	7	35	82	1.06515e-235	2.52845e-165	3.39789e-57	64393	ZMAT3	3	up
ENSG00000134574	DB	DB	DB	1.65033	1.26145	1.44212	8	10	1	3.06036e-234	1.288e-239	5.81725e-232	1643	DDB2	3	up
ENSG00000105327	DE	DZ		2.29684	0.913311	0.184775	9	39	425	7.71547e-232	2.26224e-159	5.16787e-24	27113	BBC3	2	up
ENSG00000196576	DE	DE	DZ	1.32336	0.25807	0.0772144	10	1107	4509	7.64895e-231	9.90552e-33	1	23654	PLXNB2	1	up
ENSG00000115053	DE	DE	DB	-1.04094	-0.961298	-0.675084	11	3	19	1.32134e-230	1.58576e-274	2.6482e-96	4691	NCL	3	down
ENSG00000108561	DE	DE		-1.27732	-0.811435	-0.117452	12	18	1947	1.29084e-222	5.3054e-200	6.91903e-05	708	C1QBP	2	down
ENSG00000150753	DB	DE	DZ	-1.13844	-0.839525	-0.220079	13	14	1086	4.13016e-217	6.62294e-224	4.75643e-11	22948	CCT5	2	down
ENSG00000135916	DE	DE		1.41407	0.686129		14	108		1.24398e-216	3.55883e-105		81618	ITM2C	2	up
ENSG00000136286	DB	DB	DZ	1.65356	0.47319	0.15315	15	256	1946	8.18656e-211	1.75299e-74	6.83402e-05	64005	MYO1G	1	up
ENSG00000100298				1.71556	0.568543		16	78		9.06565e-211	4.7998e-124		164668	APOBEC3H	2	up
ENSG00000090238	DM	DE		1.346	0.767328		17	60		3.67393e-209	1.3088e-132		83719	YPEL3	2	up
ENSG00000115541	DB	DE		-1.27921	-0.706423	-0.0649873	18	41	5019	3.05053e-205	2.49462e-156	1	3336	HSPE1	2	down
ENSG00000185432	DE			1.89524	0.320129	0.156085	19	487	546	1.65291e-199	6.65634e-55	7.92636e-20	25840	TMT1A	1	up
ENSG00000144381	DE	DE	DB	-1.09358	-0.787652	-0.47311	20	22	181	1.01612e-195	6.71498e-186	4.83663e-39	3329	HSPD1	2	down
ENSG00000125726	DE	DM	DE	1.89182	1.30117	1.14075	21	16	5	1.14789e-195	3.67621e-218	2.8048e-141	970	CD70	3	up
ENSG00000126457	DE	DB		-1.03014	-0.729129	-0.215204	22	24	529	2.93591e-195	9.33739e-182	1.72347e-20	3276	PRMT1	2	down
ENSG00000152795	DB	DE	DP	-0.984091	-1.02623	-0.0683901	23	5	4861	9.40609e-193	6.89001e-264	1	9987	HNRNPDL	2	down
ENSG00000142864	DE	DE	DZ	-0.841792	-0.632896	-0.388297	24	32	338	2.75522e-190	3.49454e-169	1.44059e-27	26135	SERBP1	2	down
ENSG00000155366	DE	DB		1.18624	0.727681		25	62		2.76789e-189	9.99329e-132		389	RHOC	2	up
ENSG00000143851	DE			1.4211	0.681253	0.306843	26	46	84	1.2648e-188	1.58993e-146	1.8456e-56	5778	PTPN7	2	up
ENSG00000174307	DM			1.51913	0.889255		27	27		3.39298e-188	1.66662e-176		23612	PHLDA3	2	up
ENSG00000160255				1.71192	0.466496	0.189727	28	110	285	1.32002e-187	9.68187e-105	7.19359e-31	3689	ITGB2	1	up
ENSG00000213145	DE	DE		1.41389	1.31105		29	2		6.65708e-186	6.23901e-290		1396	CRIP1	2	up
ENSG00000128340	DE	DB	NS	1.32943	0.77843	0.0186027	30	73	7433	1.02672e-185	1.53224e-125	1	5880	RAC2	2	up
ENSG00000074370	DB	DB	DB	1.27694	0.531243	0.35002	31	270	609	1.66432e-185	4.59719e-73	1.95407e-18	489	ATP2A3	2	up
ENSG00000162882	DM			1.2679	0.576102	0.291326	32	67	144	3.44399e-185	9.35316e-129	6.74984e-43	23498	HAAO	2	up
ENSG00000109971	DE	DE	DB	-1.11975	-0.749203	-0.327346	33	42	422	2.90989e-184	1.54297e-152	4.56152e-24	3312	HSPA8	2	down
ENSG00000161513	DE	DE		1.7227	0.623765	0.348994	34	114	227	7.18414e-184	2.6642e-104	2.8456e-35	2232	FDXR	2	up
ENSG00000166803	DE	DE	DM	1.1592	0.95735	0.732645	35	13	27	1.07875e-182	5.61132e-226	1.95335e-86	9768	PCLAF	3	up
ENSG00000239672	DE	DE		-1.09946	-0.666864	-0.0827439	36	51	2690	1.23579e-181	4.4024e-140	0.0375784	4830	NME1	2	down
ENSG00000120889	DE	DZ	DE	1.65192	0.657186	0.553002	37	137	71	1.75899e-180	4.51907e-97	4.6807e-62	8795	TNFRSF10B	3	up
ENSG00000145912	DE	DE		-0.871016	-0.517284		38	123		1.58835e-179	1.17007e-101		55651	NHP2	2	down
ENSG00000100055				1.45237	0.207025	0.455288	39	620	36	7.89227e-179	7.10191e-48	3.23304e-81	27128	CYTH4	1	up
ENSG00000112343	DB	DB	DB	1.50027	0.882354	0.752109	40	71	44	2.26223e-177	9.68351e-126	9.48421e-76	10475	TRIM38	3	up
ENSG00000161642	DE			1.60909	0.304094	0.108722	41	751	1560	5.78859e-177	4.76562e-43	4.20454e-07	25946	ZNF385A	1	up
ENSG00000007237	DE	DE	DE	1.59774	0.909223	1.38493	42	31	4	1.42729e-173	1.91657e-169	8.69635e-182	8522	GAS7	3	up
ENSG00000146278	DE	DZ	DB	1.0549	0.431763	0.225302	43	652	799	2.35711e-173	1.66772e-46	1.41688e-14	10957	PNRC1	1	up
ENSG00000136997	DM	DM		-1.65807	-0.630094	-0.302943	44	267	258	5.50479e-173	1.33278e-73	2.14531e-32	4609	MYC	2	down
ENSG00000096384	DE	DE	DB	-1.05205	-0.860273	-0.45722	45	6	269	2.55438e-172	5.0313e-258	7.76025e-32	3326	HSP90AB1	2	down
ENSG00000085117	DM			1.81552	0.644574	0.274951	46	54	182	5.55554e-172	5.91656e-135	4.83987e-39	3732	CD82	2	up
ENSG00000004779	DE	DE		-0.79441	-0.48941	-0.07471	47	93	3153	2.72928e-171	4.08882e-113	0.482419	4706	NDUFAB1	1	down
ENSG00000130826	DE	DE	DZ	-1.04217	-0.684887	-0.282395	48	86	689	3.84847e-171	1.75965e-117	1.03573e-16	1736	DKC1	2	down
ENSG00000240972	DE	DE		-0.831039	-0.507396		49	29		2.57996e-169	5.17996e-174		4282	MIF	2	down
ENSG00000146731	DE	DE	DZ	-0.865771	-0.624914	-0.219299	50	59	1251	1.04821e-168	7.93031e-133	2.0744e-09	908	CCT6A	2	down
ENSG00000160957	DE	DE	NS	1.18855	0.234279	0.0607934	51	1462	5215	2.012e-168	2.71846e-26	1	9401	RECQL4	1	up
ENSG00000166801	DE	DB	DM	1.17319	0.669431	0.282832	52	119	980	9.50537e-166	7.92631e-104	3.28492e-12	63901	FAM111A	2	up
ENSG00000198931	DE	DB		-0.897968	-0.439273		53	251		6.32112e-164	2.61422e-75		353	APRT	1	down
ENSG00000162783	DB	DZ		1.41504	0.353553		54	701		2.29639e-163	5.55595e-45		51278	IER5	1	up
ENSG00000158769	DB	DB		1.20884	0.388194	0.308459	55	502	291	3.31372e-163	3.28013e-54	1.75269e-30	50848	F11R	1	up
ENSG00000107438	DE	DM	DE	1.42171	0.939348	0.281698	56	50	760	1.60692e-161	2.337e-140	3.75444e-15	9124	PDLIM1	2	up
ENSG00000099800	DE	DE		-1.01277	-0.609108		57	80		9.38019e-156	6.38953e-122		26517	TIMM13	2	down
ENSG00000116649	DE	DB	DZ	-1.03003	-0.602998	-0.102145	58	127	2097	9.41372e-154	1.15366e-99	0.000360068	6723	SRM	2	down
ENSG00000135829	DE	DB	DZ	-0.750774	-0.0468145	-0.1683	59	8562	2520	3.5626e-152	1	0.0119919	1660	DHX9	1	down
ENSG00000164543	DE	DM	DM	1.28124	0.809309	0.444594	60	85	194	6.27899e-152	1.47359e-117	1.03062e-37	9263	STK17A	2	up
ENSG00000138646	DE	DB	DE	1.10884	0.636652	0.43807	61	201	252	3.54826e-151	4.21522e-83	2.50851e-33	51191	HERC5	2	up
ENSG00000148400	DE	DB	DB	1.27995	0.232492	0.209723	62	1466	1950	4.08254e-151	3.0656e-26	7.02015e-05	4851	NOTCH1	1	up
ENSG00000170891	DE	DE		1.98484	1.26052	0.189103	63	26	344	9.01388e-151	2.4523e-177	2.17003e-27	54360	CYTL1	2	up
ENSG00000127184	DE	DE		-0.783101	-0.412848		64	100		1.14873e-150	4.18206e-110		1350	COX7C	1	down
ENSG00000159176	DE	DZ		1.32972	0.397202		65	446		3.60877e-150	1.13091e-57		1465	CSRP1	1	up
ENSG00000148180	DE			1.36167	0.405845	0.168948	66	315	1046	4.27943e-148	6.50811e-69	1.44989e-11	2934	GSN	1	up
ENSG00000048162	DE	DB		-1.20703	-0.423644		67	613		3.33417e-147	3.59175e-48		51491	NOP16	1	down
ENSG00000143119	DB	DM	DB	0.957439	0.606814	0.373612	68	134	426	3.7665e-147	1.77634e-97	5.28545e-24	963	CD53	2	up
ENSG00000138172	DM			1.14804	0.246874		69	879		1.01807e-146	9.58201e-39		51063	CALHM2	1	up
ENSG00000106263	DE	DB	DZ	-0.767035	-0.393311	-0.271163	70	645	759	1.32951e-146	8.07817e-47	3.50351e-15	8662	EIF3B	1	down
ENSG00000166927				1.29878	0.374289		71	280		2.35772e-146	1.18759e-71		58475	MS4A7	1	up
ENSG00000106305	DE	DB		-1.06951	-0.410856	-0.160848	72	844	1278	3.10692e-146	4.28831e-40	3.46068e-09	7965	AIMP2	1	down
ENSG00000153774	DE	DE	DZ	-0.873102	-0.411103	-0.127003	73	691	3448	3.30365e-146	3.63355e-45	1	10428	CFDP1	1	down
ENSG00000163811	DE	DB	DB	-1.07742	-0.565019	-0.596249	74	287	67	4.49713e-146	6.13046e-71	7.77857e-64	23160	WDR43	3	down
ENSG00000271605	DM	DZ	DE	1.22206	0.680869	0.522573	75	91	113	3.679e-145	1.41993e-114	4.05326e-48	284021	MILR1	3	up
ENSG00000138964	DE	DE		1.18177	0.293174	0.262512	76	907	471	3.69102e-145	3.89332e-38	1.83587e-22	64098	PARVG	1	up
ENSG00000112081	DE	DE	NS	-0.795741	-0.500178	-0.122713	77	152	3500	6.88253e-145	2.15987e-92	1	6428	SRSF3	2	down
ENSG00000117395	DE	DE		-1.00688	-0.529375	-0.0562433	78	320	5423	8.63564e-145	4.03824e-68	1	10969	EBNA1BP2	2	down
ENSG00000087088	DE	DE	DZ	0.949845	0.720685	0.237906	79	47	1099	1.78891e-144	2.61756e-143	7.49966e-11	581	BAX	2	up
ENSG00000159388	DE	DB		1.45365	0.486786	0.290854	80	291	306	5.44412e-144	1.435e-70	2.61559e-29	7832	BTG2	1	up
ENSG00000105339	DM		DZ	1.26455	0.331271	0.345437	81	304	257	7.30848e-144	1.04821e-69	1.79019e-32	22898	DENND3	1	up
ENSG00000066336	DE	DZ	DM	1.21421	0.648773	0.182593	82	133	1413	3.05924e-143	1.70004e-97	4.92276e-08	6688	SPI1	2	up
ENSG00000105011	DB	DB	DM	1.104	0.783005	0.572914	83	81	111	5.55554e-142	9.59519e-122	3.87467e-48	55723	ASF1B	3	up
ENSG00000028277				0.968988	0.794988	0.462841	84	37	58	7.44297e-142	1.25884e-161	4.11556e-67	5452	POU2F2	2	up
ENSG00000164938	DM			1.24704	0.146107	0.174521	85	1940	606	1.61955e-141	2.36896e-20	1.53332e-18	94241	TP53INP1	1	up
ENSG00000100591	DE	DE		-0.855021	-0.398913	-0.0778219	86	889	4490	2.41858e-141	1.51568e-38	1	10598	AHSA1	1	down
ENSG00000101160	DE			1.24156	0.380227		87	380		2.89597e-141	7.38701e-63		1522	CTSZ	1	up
ENSG00000173457	DM	DE		-0.916372	-0.691758		88	36		4.42956e-140	5.37013e-165		26472	PPP1R14B	2	down
ENSG00000108953	DE	DB	DZ	-0.672399	-0.436124	-0.154581	89	234	2831	1.95792e-139	1.42511e-77	0.0856936	7531	YWHAE	1	down
ENSG00000138764	DE	DB	DB	1.10869	0.351884	0.229046	90	587	963	6.41254e-139	2.5627e-49	2.65264e-12	901	CCNG2	1	up
ENSG00000165732	DE	DE	DZ	-1.026	-0.696167	-0.251082	91	82	1007	1.86138e-137	1.15275e-119	5.63548e-12	9188	DDX21	2	down
ENSG00000138363	DE	DB	DZ	-0.911673	-0.430998	-0.215656	92	718	832	1.99944e-137	2.37273e-44	4.41721e-14	471	ATIC	1	down
ENSG00000171848	DB	DM	NS	1.25396	0.820599	0.016261	93	65	7567	2.33113e-137	1.78519e-130	1	6241	RRM2	2	up
ENSG00000167513	DE	DE	NS	0.986135	0.656979	-0.0292547	94	155	6890	9.88489e-137	8.68088e-92	1	81620	CDT1	2	up
ENSG00000126602	DE	DB	DB	-0.995133	-0.513451	-0.622626	95	276	63	1.58067e-136	2.76078e-72	5.27664e-65	10131	TRAP1	3	down
ENSG00000169710	DE		DB	-1.15581	-0.0664145	-0.737916	96	7754	15	2.45871e-136	1	1.51558e-111	2194	FASN	2	down
ENSG00000135749	DE	DZ	DM	1.12412	0.588701	0.876287	97	212	16	4.32785e-136	1.27081e-80	7.60076e-104	80003	PCNX2	3	up
ENSG00000161547	DE	DB	DZ	-0.832152	-0.581745	-0.13965	98	99	1751	3.12792e-135	3.62764e-110	6.82312e-06	6427	SRSF2	2	down
ENSG00000175455	DB	DZ	DZ	0.908534	0.511902	0.387812	99	402	363	5.44789e-135	1.75133e-60	8.26254e-27	64770	CCDC14	2	up
ENSG00000122986	DM	DB		1.26432	0.526899	0.404063	100	176	146	5.82775e-135	2.20164e-87	1.0246e-42	84329	HVCN1	2	up
ENSG00000141753	DE	DE	DE	1.39224	0.843252	0.246852	101	55	785	9.13712e-135	6.33796e-135	7.97176e-15	3487	IGFBP4	2	up
ENSG00000175643	DB	DZ		0.968908	0.574057	0.140429	102	204	1971	1.03496e-134	1.74792e-82	9.11842e-05	116028	RMI2	2	up
ENSG00000065978	DE	DE	DZ	-0.677365	-0.561989	-0.0967607	103	11	3057	1.04714e-134	8.84778e-232	0.302122	4904	YBX1	2	down
ENSG00000170515	DB	DE	NS	-0.739393	-0.576524	-0.0709478	104	43	4759	1.69305e-134	3.33275e-151	1	5036	PA2G4	2	down
ENSG00000135596	DE	DE	DE	1.02328	0.273691	0.197902	105	1631	1966	1.92816e-134	5.38042e-24	8.67377e-05	64780	MICAL1	1	up
ENSG00000165512	DE	DE		-0.851759	-0.547754		106	180		7.95959e-134	6.92602e-87		7570	ZNF22	2	down
ENSG00000107447	DE	DB	DZ	-1.05708	-0.866985	-0.583712	107	20	80	3.09286e-132	2.16219e-191	1.03298e-57	1791	DNTT	3	down
ENSG00000074800	DE	DE	DZ	-0.764984	-0.363676	-0.181507	108	505	1671	3.70478e-131	4.77494e-54	1.92951e-06	2023	ENO1	1	down
ENSG00000164134	DE	DZ	DB	-0.843095	-0.163035	-0.398253	109	4972	273	5.94117e-131	0.00014202	2.49335e-31	80155	NAA15	1	down
ENSG00000239900	DB	DM	DZ	-0.775867	-0.51772	-0.21284	110	230	1062	4.09705e-130	4.8223e-78	2.24766e-11	158	ADSL	2	down
ENSG00000065518	DE	DE		-0.886511	-0.56232		111	116		1.50192e-129	3.27548e-104		4710	NDUFB4	2	down
ENSG00000088882	DE	DB	DZ	0.77159	0.35295	-0.300887	112	906	667	1.87454e-128	3.61431e-38	4.70336e-17	56265	CPXM1	1	up
ENSG00000137310	DB	DB	DZ	1.13554	0.490773	0.118554	113	330	2837	2.96815e-128	3.79354e-67	0.088136	6941	TCF19	1	up
ENSG00000167523	DE	DB	DZ	0.997381	0.501118	0.296405	114	343	541	1.33084e-127	4.43429e-66	4.98894e-20	124045	SPATA33	2	up
ENSG00000185271	DE			1.12067			115			1.52243e-127			123103	KLHL33	1	up
ENSG00000125657				1.06512	0.340666	0.209841	116	359	279	2.11476e-127	1.15631e-64	4.5779e-31	8744	TNFSF9	1	up
ENSG00000125637	DB			0.908601		0.127824	117		822	2.53533e-127		3.24709e-14	23550	PSD4	1	up
ENSG00000102317	DB	DE	DZ	-0.974259	-0.490353	-0.108962	118	485	2241	2.90454e-127	5.19159e-55	0.00142639	5935	RBM3	1	down
ENSG00000120899	DB	DM	DB	0.97298	0.606437	0.384072	119	219	415	1.27605e-126	8.51871e-80	2.54169e-24	2185	PTK2B	2	up
ENSG00000042493	DB	DZ		1.27162	0.743906		120	79		1.30585e-126	4.90516e-122		822	CAPG	2	up
ENSG00000175602	DE	DE		-1.03914	-0.581642		121	207		2.10462e-126	1.03617e-81		11007	CCDC85B	2	down
ENSG00000178980	DE	DE		1.11841	0.758595		122	66		4.27604e-126	6.71601e-129		6415	SELENOW	2	up
ENSG00000168439	DM	DE	DZ	-0.85131	-0.509856	-0.28453	123	223	814	5.86632e-126	2.12569e-79	2.60539e-14	10963	STIP1	2	down
ENSG00000120438	DB	DE	DZ	-0.801051	-0.466506	-0.105124	124	520	3749	1.26758e-125	4.61684e-53	1	6950	TCP1	1	down
ENSG00000178952	DE	DE	DZ	-0.588871	-0.406302	-0.217031	125	305	993	2.80292e-125	1.05144e-69	4.45007e-12	7284	TUFM	1	down
ENSG00000145220	DB	DB	DZ	-0.973426	-0.446648	-0.104586	126	564	2422	1.67804e-124	4.76018e-50	0.00569025	55646	LYAR	1	down
ENSG00000092010	DE	DE	NS	-0.598997	-0.432917	-0.037959	127	167	6392	2.27675e-124	7.62967e-90	1	5720	PSME1	1	down
ENSG00000197852	DB			1.17017	0.253169	0.188012	128	827	743	6.73995e-124	1.52708e-40	1.37587e-15	55924	INKA2	1	up
ENSG00000145632	DE			1.33258	0.364132	0.27666	129	707	198	2.53975e-123	8.8894e-45	2.55267e-37	10769	PLK2	1	up
ENSG00000171067	DM			1.19708	0.316169	0.10286	130	747	1702	3.6309e-123	2.46652e-43	3.25859e-06	53838	C11orf24	1	up
ENSG00000151725	DM	DE	DZ	0.864589	0.545594	0.528787	131	187	133	4.44411e-123	1.19755e-85	6.73132e-45	79682	CENPU	3	up
ENSG00000002834	DE	DB	DE	0.807906	0.311241	0.269577	132	935	940	1.45917e-122	2.64569e-37	1.37798e-12	3927	LASP1	1	up
ENSG00000023892	DE	DB	DZ	0.867231	0.313228	0.141687	133	1487	3151	4.23317e-122	4.77023e-26	0.48207	50619	DEF6	1	up
ENSG00000175792	DE	DB	DZ	-0.832083	-0.407835	-0.222778	134	638	1160	7.9983e-122	2.54437e-47	3.00954e-10	8607	RUVBL1	1	down
ENSG00000115484	DB	DE	DZ	-0.795202	-0.572246	-0.169393	135	115	1546	1.36196e-121	3.18308e-104	3.42102e-07	10575	CCT4	2	down
ENSG00000065183	DB	DE	DZ	-1.08974	-0.221855	-0.192424	137	3128	1087	5.87564e-120	9.40624e-12	5.24604e-11	10885	WDR3	1	down
ENSG00000117586	DM			1.13603	0.186105		138	1257		6.63083e-120	8.0064e-30		7292	TNFSF4	1	up
ENSG00000179029	DE	DB		0.954449	0.600381	0.0646705	139	143	5040	1.4264e-119	5.01336e-95	1	84314	TMEM107	2	up
ENSG00000102879	DE	DE	DZ	1.00772	0.826848	0.154271	140	75	1884	1.89397e-119	2.39376e-124	3.5045e-05	11151	CORO1A	2	up
ENSG00000104131	DB	DE	DE	-0.796643	-0.526552	0.0928061	141	241	2465	4.2927e-119	2.26563e-76	0.00795447	8669	EIF3J	2	down
ENSG00000162881				0.790146			142			6.00359e-119			165140	OXER1	1	up
ENSG00000170836	DE	DZ	DB	1.12538	0.558135	0.462277	143	295	190	6.61141e-119	2.18056e-70	3.32608e-38	8493	PPM1D	2	up
ENSG00000017483	DE	DM		-1.13551	-0.418998	-0.275923	144	850	272	1.27927e-118	6.74183e-40	1.84565e-31	92745	SLC38A5	1	down
ENSG00000162777	DE	DE		1.18184	0.435896	0.097964	145	349	2591	1.5345e-118	1.5474e-65	0.0192982	79961	DENND2D	1	up
ENSG00000138668	DE	DE	DM	-0.570329	-0.340514	-0.186812	146	593	1538	1.75678e-118	3.71921e-49	3.12681e-07	3184	HNRNPD	1	down
ENSG00000067182	DE	DZ	DE	0.946234	0.455769	0.219605	147	429	794	2.75239e-118	7.61764e-59	1.15504e-14	7132	TNFRSF1A	1	up
ENSG00000092199	DE	DE	DB	-0.568332	-0.220905	-0.195025	148	1775	1461	4.39719e-118	3.4298e-22	1.19622e-07	3183	HNRNPC	1	down
ENSG00000108622	DE	DE	DM	1.08533	0.761667	0.279919	149	98	688	6.2263e-118	2.6422e-110	1.00223e-16	3384	ICAM2	2	up
ENSG00000120694	DE	DE	DZ	-0.883582	-0.441472	-0.26777	150	595	750	8.79372e-118	6.62292e-49	2.1265e-15	10808	HSPH1	1	down
ENSG00000064115	DB	DE	DB	0.813237	0.561664	0.463565	151	198	250	1.70791e-117	2.13634e-83	2.1629e-33	51768	TM7SF3	2	up
ENSG00000105202	DB	DE	NS	-0.758139	-0.411934	-0.0294912	152	552	6871	2.32065e-117	9.13169e-51	1	2091	FBL	1	down
ENSG00000160818	DE	DE	DZ	-1.02473	-0.637691	-0.185521	153	158	1475	2.76966e-117	7.79458e-91	1.48677e-07	54865	GPATCH4	2	down
ENSG00000228716	DE	DB	DZ	0.807801	0.409558	0.27287	154	610	947	5.24965e-117	2.88796e-48	1.69572e-12	1719	DHFR	1	up
ENSG00000075142	DB	DB		-0.919163	-0.460427		155	508		9.16506e-117	5.98284e-54		6717	SRI	1	down
ENSG00000153048	DE	DE	DE	0.568115	0.402369	0.339071	156	316	616	2.57327e-116	7.06195e-69	2.74692e-18	23589	CARHSP1	1	up
ENSG00000180817	DE	DE		-1.00819	-0.855496	-0.169099	157	30	1234	1.36977e-115	2.5306e-171	1.49608e-09	5464	PPA1	2	down
ENSG00000162772	DM	DB		1.46671	0.463172	0.537736	158	524	54	1.53239e-115	6.98863e-53	6.7014e-70	467	ATF3	2	up
ENSG00000112195				0.861288			159			2.77422e-115			79865	TREML2	1	up
ENSG00000173113	DM	DE		-0.764074	-0.350667		161	616		2.06636e-114	4.50281e-48		51504	TRMT112	1	down
ENSG00000089486	DB	DZ	DZ	0.929826	0.438869	0.114836	162	482	3598	2.99967e-114	3.82698e-55	1	29965	CDIP1	1	up
ENSG00000100439	DE			0.968684	0.264016	0.109391	163	792	1571	5.75646e-114	1.14906e-41	4.83141e-07	63874	ABHD4	1	up
ENSG00000174371	DE	DB	DB	0.897546	0.52279	0.28674	164	369	798	6.8608e-114	2.67932e-64	1.31e-14	9156	EXO1	2	up
ENSG00000225921	DB	DE	NS	-0.83567	-0.620286	0.0470402	165	83	5925	4.93228e-113	1.7383e-119	1	51406	NOL7	2	down
ENSG00000139180	DB	DE	NS	-0.688933	-0.303287	-0.0439616	166	1589	6080	6.55654e-113	1.7709e-24	1	4704	NDUFA9	1	down
ENSG00000140545	DB	DE		1.06337	0.31993	0.307377	167	789	263	7.55345e-113	9.92341e-42	3.87227e-32	4240	MFGE8	1	up
ENSG00000136450	DE	DM	DZ	-0.788818	-0.316822	-0.283513	168	1634	751	4.11006e-112	6.28578e-24	2.48103e-15	6426	SRSF1	1	down
ENSG00000213445	DE	DE	NS	0.827353	0.309021	-0.051693	169	874	5667	4.93607e-112	6.89179e-39	1	6494	SIPA1	1	up
ENSG00000105122	DB			0.960985	0.249166	0.191868	170	876	536	7.60104e-112	7.89683e-39	3.13662e-20	64926	RASAL3	1	up
ENSG00000103485	DE	DM	DM	0.881116	0.70093	0.445218	171	89	228	1.19065e-111	7.62415e-116	2.86002e-35	23475	QPRT	2	up
ENSG00000111716	DE	DE	DZ	-0.522547	-0.375684	-0.213893	172	161	1524	1.71019e-111	1.31653e-90	2.67459e-07	3945	LDHB	1	down
ENSG00000078596	DE	DE		1.24243	0.802367		173	90		2.23331e-111	2.53723e-115		9452	ITM2A	2	up
ENSG00000168961	DE	DM	DZ	0.994105	0.56266	0.100844	174	218	3188	3.96867e-111	5.29403e-80	0.554211	3965	LGALS9	2	up
ENSG00000145494	DE	DB	DZ	-0.727392	-0.440511	-0.0934637	175	148	3122	6.89093e-111	4.96744e-94	0.41886	4726	NDUFS6	1	down
ENSG00000182095	DE	DE	DB	0.932927	0.269863	0.489908	176	981	185	7.14387e-111	5.69674e-36	7.13154e-39	84629	TNRC18	1	up
ENSG00000116120	DM	DB	DB	-0.830369	-0.313885	-0.322369	177	1351	455	8.37986e-111	2.94775e-28	5.35936e-23	10056	FARSB	1	down
ENSG00000197498	DE	DM	DZ	-0.87298	-0.385678	-0.196177	178	830	1113	1.68047e-110	2.01952e-40	1.06138e-10	84154	RPF2	1	down
ENSG00000129173	DE	DB	DE	1.04859	0.318744	0.270472	179	964	1072	3.08603e-110	2.55528e-36	3.35911e-11	79733	E2F8	1	up
ENSG00000143476	DE	DB	DB	0.830489	0.696395	0.283119	180	132	931	2.42631e-109	1.90075e-98	1.09007e-12	51514	DTL	2	up
ENSG00000205542	DE	DE	DB	-0.587311	-0.293923	0.149247	181	529	3235	3.726e-109	3.26675e-52	0.688203	7114	TMSB4X	1	down
ENSG00000055044	DB	DE	DZ	-0.769626	-0.348899	-0.23044	182	1047	1457	6.40541e-109	4.37735e-34	1.10842e-07	51602	NOP58	1	down
ENSG00000159314	DB	DE	DZ	0.884042	0.206775	0.0817183	183	2100	4359	1.68495e-108	7.16942e-19	1	201176	ARHGAP27	1	up
ENSG00000123136	DE	DE	NS	-0.885331	-0.403935	-0.0754524	184	748	4569	1.17826e-107	3.04485e-43	1	10212	DDX39A	1	down
ENSG00000157554	DE	DB	DE	-0.962836	-0.213269	-0.981082	185	3494	3	4.34747e-107	7.84863e-10	1.46398e-192	2078	ERG	2	down
ENSG00000130731	DB	DE		-0.773224	-0.426946		186	449		4.4346e-107	1.39218e-57		84326	METTL26	1	down
ENSG00000104824	DE	DM	DM	-0.56196	-0.242764	-0.384275	187	2801	385	6.39361e-107	1.33605e-13	1.40563e-25	3191	HNRNPL	1	down
ENSG00000183484	DB			0.826764	0.211861		188	1035		6.79176e-107	1.94924e-34		29933	GPR132	1	up
ENSG00000185507	DE	DB		1.04947	0.412777		189	356		1.39461e-106	7.89161e-65		3665	IRF7	1	up
ENSG00000163938	DE	DE	DZ	-0.921784	-0.271093	-0.161328	190	1932	2214	1.82742e-106	2.07439e-20	0.00104056	26354	GNL3	1	down
ENSG00000168071	DE		DZ	1.00499	0.139786	0.225034	191	2083	749	2.04572e-106	5.17849e-19	1.70004e-15	283234	CCDC88B	1	up
ENSG00000178295	DB	DB	DB	0.968315	0.46382	0.330756	192	405	725	5.30474e-106	5.66869e-60	8.05486e-16	348654	GEN1	1	up
ENSG00000107957	DM	DB	DE	0.970825	0.427381	0.600706	193	374	92	7.72526e-106	6.40413e-64	1.2898e-54	9644	SH3PXD2A	2	up
ENSG00000104960	DB	DM	DZ	-0.698701	-0.281037	-0.185554	194	1805	1317	4.01557e-105	7.00473e-22	9.80832e-09	53635	PTOV1	1	down
ENSG00000132965	DE	DZ		1.32574	0.714694		195	117		1.17464e-104	5.63965e-104		241	ALOX5AP	2	up
ENSG00000131470	DB	DB	DZ	0.888367	0.428915	0.0981416	196	484	3906	1.30725e-104	5.18626e-55	1	29893	PSMC3IP	1	up
ENSG00000183856	DE	DB	DZ	0.904823	0.239822	0.187633	197	1237	1831	1.64365e-104	2.78198e-30	1.92233e-05	128239	IQGAP3	1	up
ENSG00000204536	DM	DB	DE	0.857029	0.371476	0.265356	198	847	982	2.63481e-104	5.89288e-40	3.53502e-12	54535	CCHCR1	1	up
ENSG00000130635	DE		DE	1.35272	0.229225	0.615743	199	1399	127	7.26247e-104	2.30061e-27	6.4378e-46	1289	COL5A1	2	up
ENSG00000175482	DB	DE		1.01784	0.688818		200	112		1.34657e-103	1.5166e-104		57804	POLD4	2	up
ENSG00000198286	DB		DE	1.08973	0.592647	0.798434	201	154	30	1.51484e-103	6.33223e-92	3.04856e-85	84433	CARD11	3	up
ENSG00000120833	DE	DB		-1.58423	-0.499452	-0.254838	202	1241	398	1.56035e-103	3.03885e-30	4.72022e-25	8835	SOCS2	1	down
ENSG00000176533	DE	DE	DM	-1.0452	-0.349837	-0.458526	203	1382	242	1.74148e-103	1.26615e-27	6.70067e-34	2788	GNG7	1	down
ENSG00000132359	DB	DB	DE	0.95573	0.837818	0.758308	204	96	40	3.18825e-103	3.56086e-112	1.11538e-78	23108	RAP1GAP2	3	up
ENSG00000065150	DM	DB	DZ	-0.776688	-0.266087	-0.382984	205	2342	348	3.30398e-103	6.7303e-17	3.14494e-27	3843	IPO5	1	down
ENSG00000168906	DE	DM	DB	-0.744882	-0.300496	-0.435734	206	1458	196	4.52041e-103	2.33985e-26	1.19564e-37	4144	MAT2A	1	down
ENSG00000184702	DE		NS	0.951277		0.0307154	207		6800	5.67789e-103		1	5413	SEPTIN5	1	up
ENSG00000137642	DE	DB	DE	1.03846	0.417165	0.466364	208	546	296	1.85197e-102	6.26559e-51	4.55769e-30	6653	SORL1	1	up
ENSG00000113328	DE	DB		0.910263	0.339637	0.138667	209	1096	1397	2.18864e-102	5.76628e-33	3.85383e-08	900	CCNG1	1	up
ENSG00000118292	DB	DB		0.817154	0.533289		210	178		2.93177e-102	2.68098e-87		79630	C1orf54	2	up
ENSG00000110031	DE	DZ		0.960086	0.33529	0.165643	211	646	1353	2.93299e-102	8.55982e-47	1.57996e-08	9404	LPXN	1	up
ENSG00000064687	DB		DM	0.797588	0.178062	0.378597	212	1295	220	3.18318e-102	2.49043e-29	1.03007e-35	10347	ABCA7	1	up
ENSG00000180353	DB	DZ	DE	0.687862	0.369685	0.164557	213	651	2219	3.52747e-102	1.37803e-46	0.00108404	3059	HCLS1	1	up
ENSG00000051523	DE	DE	DZ	0.532706	0.556366	0.121705	214	38	3510	6.49949e-102	2.86741e-160	1	1535	CYBA	2	up
ENSG00000015413				1.35825	0.50851	0.285001	215	195	174	1.20775e-101	4.53148e-84	1.38159e-39	1800	DPEP1	2	up
ENSG00000104064	DE	DB	DZ	-0.93541	-0.0147866	-0.300326	216	9862	754	3.41394e-101	1	3.1093e-15	2553	GABPB1	1	down
ENSG00000182054	DE	DE	DE	0.64964	0.503261	0.207655	217	194	1919	7.86083e-101	3.46393e-84	5.14444e-05	3418	IDH2	2	up
ENSG00000196419	DE	DE	NS	-0.723784	-0.324499	-0.125642	218	709	3465	8.80004e-101	1.35688e-44	1	2547	XRCC6	1	down
ENSG00000197872	DE	DB	DM	1.22177	0.451216	0.665743	219	433	64	1.75254e-100	2.82222e-58	1.25822e-64	81553	CYRIA	2	up
ENSG00000189057	DE	DZ	DB	0.973961	0.642766	0.437736	220	231	356	2.38007e-100	6.50313e-78	4.97717e-27	374393	FAM111B	2	up
ENSG00000163634	DE	DM	DZ	-0.703893	-0.404962	-0.0913334	221	648	4071	3.16236e-100	9.24413e-47	1	80145	THOC7	1	down
ENSG00000080824	DE	DE	DZ	-0.651826	-0.465689	-0.00296199	222	101	8319	3.34235e-100	1.08999e-109	1	3320	HSP90AA1	1	down
ENSG00000146918	DB	DB	DZ	0.757242	0.494003	0.339822	223	298	481	4.15637e-100	2.9586e-70	6.05496e-22	54892	NCAPG2	1	up
ENSG00000115956				1.24422	0.50197	0.220525	224	211	239	6.82885e-100	7.12539e-81	3.26586e-34	5341	PLEK	2	up
ENSG00000154760	DE	DZ	DB	0.913727	0.53567	0.380349	225	272	486	1.1441e-98	6.99698e-73	8.94749e-22	146857	SLFN13	2	up
ENSG00000086061	DE	DB	DZ	-0.71024	-0.497789	-0.0799281	226	246	3173	1.15573e-98	6.5168e-76	0.531924	3301	DNAJA1	1	down
ENSG00000053372	DE	DB	DZ	-0.879429	-0.549921	-0.131256	227	236	2109	2.50978e-98	4.57413e-77	0.00040775	51154	MRTO4	2	down
ENSG00000142507	DB	DE		-0.675526	-0.479331		228	142		2.87451e-98	1.61978e-95		5694	PSMB6	1	down
ENSG00000163219	DM	DB	DB	0.971294	0.769614	0.540827	229	76	145	4.49738e-98	3.72584e-124	7.30529e-43	9938	ARHGAP25	3	up
ENSG00000127419	DE	DE	NS	0.867714	0.273681	0.0379939	230	1069	6389	5.54687e-98	1.58123e-33	1	84286	TMEM175	1	up
ENSG00000142453	DE	DZ	DZ	-0.721512	-0.136207	-0.247348	231	4543	909	5.76416e-98	5.86921e-06	4.99821e-13	10498	CARM1	1	down
ENSG00000130766	DE	DB		1.03297	0.459528	0.251989	232	358	423	6.34712e-98	1.09766e-64	4.6343e-24	83667	SESN2	1	up
ENSG00000214078	DE	DB	DZ	-0.624732	-0.201997	-0.237108	234	4127	1335	7.31886e-98	2.69416e-07	1.2325e-08	8904	CPNE1	1	down
ENSG00000185386	DE			0.867565	0.145024	0.0943666	235	2169	2200	7.52279e-98	3.20134e-18	0.000898208	5600	MAPK11	1	up
ENSG00000164687	DB	DE		-0.801574	-0.505051		236	151		1.52517e-97	5.69219e-93		2171	FABP5	2	down
ENSG00000091164	DM	DE	NS	-0.676572	-0.366891	-0.0484308	237	1175	5846	7.23167e-97	1.97866e-31	1	9352	TXNL1	1	down
ENSG00000146670	DE	DZ	DZ	0.835496	0.507833	0.135705	238	354	2905	1.05527e-96	6.08357e-65	0.140266	113130	CDCA5	2	up
ENSG00000077097	DE	DE	DB	-0.734676	-0.237684	-0.589373	239	4637	42	1.08633e-96	1.24967e-05	9.51205e-77	7155	TOP2B	2	down
ENSG00000164163	DE	DZ	DZ	-0.844444	-0.424857	-0.320689	240	609	430	1.23051e-96	2.78875e-48	1.05767e-23	6059	ABCE1	1	down
ENSG00000173200	DE		DE	0.984595	0.335986	0.404815	241	527	278	1.66725e-96	2.53371e-52	4.53254e-31	165631	PARP15	1	up
ENSG00000168209	DE	DE		1.52113	1.0177	0.154167	242	77	463	2.04463e-96	4.74555e-124	8.36556e-23	54541	DDIT4	2	up
ENSG00000154518	DB	DE		-0.603213	-0.300361		243	463		2.23046e-96	3.35254e-56		518	ATP5MC3	1	down
ENSG00000177595	DE	DB	DZ	0.871345	0.45336	0.137956	244	329	2308	2.52447e-96	3.36522e-67	0.00233368	55367	PIDD1	1	up
ENSG00000153989	DE	DE	DZ	-0.850399	-0.0881284	-0.128587	245	7119	2167	2.98768e-96	1	0.000727991	116150	NUS1	1	down
ENSG00000170006				0.638025	0.271906	0.148025	246	432	410	3.04616e-96	2.75723e-58	1.17166e-24	201799	TMEM154	1	up
ENSG00000244509	DB	DZ		0.925097	0.410306	0.0867246	247	633	2371	4.23016e-96	2.05381e-47	0.00385406	27350	APOBEC3C	1	up
ENSG00000170734	DB	DB	DE	0.847423	0.357556	0.381827	248	655	314	4.26613e-96	2.35854e-46	4.24179e-29	5429	POLH	1	up
ENSG00000168653	DE	DE	DZ	-0.651208	-0.297185	0.0816147	249	445	4366	6.86687e-96	1.0212e-57	1	4725	NDUFS5	1	down
ENSG00000127603	DE	DB	DE	0.646266	0.571459	0.323123	250	278	294	1.73407e-95	3.8564e-72	3.86136e-30	23499	MACF1	2	up
ENSG00000196072	DE	DB		0.868615	0.457072	0.177806	251	556	948	5.33614e-95	1.25645e-50	1.77519e-12	282991	BLOC1S2	1	up
ENSG00000142227	DE	DB		1.00283	0.64523		252	163		7.71537e-95	3.21463e-90		2014	EMP3	2	up
ENSG00000164237	DE			0.994704	0.402307		253	413		8.50342e-95	1.15977e-59		134147	CMBL	1	up
ENSG00000109606	DB	DB	DZ	-0.651259	-0.143107	-0.232659	254	6385	1496	1.01768e-94	0.208535	1.93932e-07	1665	DHX15	1	down
ENSG00000105676	DE	DE		-0.857587	-0.147233	-0.155462	255	5808	1426	1.179e-94	0.0128288	6.36841e-08	93436	ARMC6	1	down
ENSG00000108840	DE	DB	DZ	0.746257	0.306841	0.17005	256	978	2483	1.51842e-94	4.63789e-36	0.00910307	10014	HDAC5	1	up
ENSG00000277639	DE			0.769473	0.161953	0.305515	257	1852	254	1.58107e-94	3.26565e-21	3.20947e-33	105371267	CHD9NB	1	up
ENSG00000135968	DE	DM	DB	0.857388	0.559671	0.6373	258	372	77	1.68358e-94	4.72446e-64	5.77542e-60	9648	GCC2	3	up
ENSG00000156261	DB	DE	DZ	-0.633139	-0.369616	-0.0897931	259	823	4120	1.89245e-94	7.90054e-41	1	10694	CCT8	1	down
ENSG00000197943	DE	DZ	DM	0.872129	0.525938	0.540408	260	406	110	2.59463e-94	6.33578e-60	2.64883e-48	5336	PLCG2	3	up
ENSG00000183850	DE	DZ	DB	0.73828	0.525501	0.268032	261	367	1049	2.88165e-94	2.33671e-64	1.50624e-11	100129543	ZNF730	2	up
ENSG00000149636	DE	DB	DZ	0.716104	0.396069	0.203942	262	773	1340	3.08801e-94	3.79389e-42	1.32267e-08	79980	DSN1	1	up
ENSG00000110104	DM	DE		-0.956127	-0.33401		263	915		3.48392e-94	7.14536e-38		79080	CCDC86	1	down
ENSG00000123338	DE	DB	DB	0.7193	0.391027	0.307292	264	836	702	3.83153e-94	2.76809e-40	2.15901e-16	3071	NCKAP1L	1	up
ENSG00000080546	DE	DB	DZ	1.22435	0.440175	0.253539	265	467	819	4.45647e-94	7.95793e-56	3.08583e-14	27244	SESN1	1	up
ENSG00000129351	DE	DE	DE	-0.511054	-0.335008	-0.503241	266	1437	49	5.16004e-94	8.81119e-27	3.98949e-73	3609	ILF3	2	down
ENSG00000108010	DB	DB	DZ	-0.624392	-0.321547	-0.10725	267	1208	3714	7.39134e-94	9.67622e-31	1	10539	GLRX3	1	down
ENSG00000107949	DE	DB	DZ	-0.722603	-0.222591	-0.0877961	268	3033	4168	7.64536e-94	2.65032e-12	1	56647	BCCIP	1	down
ENSG00000107796				0.882924	0.388244		269	335		7.71677e-94	8.77946e-67		59	ACTA2	1	up
ENSG00000105677	DB	DZ		-0.856568	-0.373192		270	1057		1.39538e-93	8.86854e-34		10430	TMEM147	1	down
ENSG00000162613	DE	DB	DB	-0.664846	-0.205849	-0.289702	271	4308	623	1.95546e-93	1.15e-06	5.02345e-18	8880	FUBP1	1	down
ENSG00000205302	DB	DE	DZ	-0.691822	-0.430559	-0.209901	272	558	1733	3.47942e-93	1.70331e-50	5.2363e-06	6643	SNX2	1	down
ENSG00000132274	DE	DB	DZ	0.972364	0.396643	0.251596	273	724	1143	3.52291e-93	3.2033e-44	1.96932e-10	10346	TRIM22	1	up
ENSG00000168016	DB	DE	DM	0.822034	0.344567	0.396622	274	573	282	3.76851e-93	7.08407e-50	5.62353e-31	9881	TRANK1	1	up
ENSG00000101096	DB			0.762626	0.151839	0.289885	275	1942	290	4.39438e-93	2.50128e-20	1.75235e-30	4773	NFATC2	1	up
ENSG00000091127	DM	DE	DZ	-0.976125	-0.239969	-0.528747	276	1979	69	8.8542e-93	5.43748e-20	2.23892e-62	54517	PUS7	2	down
ENSG00000170144	DB	DE	DB	-0.610226	-0.466616	-0.38932	277	199	234	1.07764e-92	2.48463e-83	1.04536e-34	220988	HNRNPA3	1	down
ENSG00000145088	DB	DB		0.924862	0.501556	0.258805	278	325	597	1.24314e-92	1.41515e-67	1.0611e-18	55840	EAF2	2	up
ENSG00000167323	DB	DB	DE	0.8791	0.44227	0.453459	279	243	224	1.27002e-92	4.63876e-76	1.88478e-35	6786	STIM1	1	up
ENSG00000155115	DM	DE		-0.729563	-0.414108	-0.0605878	280	522	5222	1.27615e-92	6.73168e-53	1	112495	GTF3C6	1	down
ENSG00000011304	DE	DE	DZ	-0.643894	-0.347907	-0.248284	281	1120	867	2.37235e-92	2.06406e-32	1.23019e-13	5725	PTBP1	1	down
ENSG00000012124	DE	DB	DP	0.967999	0.446834	0.181201	282	501	2184	2.40851e-92	3.20399e-54	0.000815963	933	CD22	1	up
ENSG00000100596	DM	DZ	DE	0.811882	0.640635	0.397531	283	124	397	3.14025e-92	1.55122e-101	4.05656e-25	9517	SPTLC2	2	up
ENSG00000007080	DB	DE	NS	-0.643561	-0.296317	-0.00627082	284	1532	8153	5.68656e-92	3.16832e-25	1	115098	CCDC124	1	down
ENSG00000175305	DE	DZ	DE	1.01538	0.457408	0.394568	285	565	266	7.06882e-92	5.52187e-50	7.17747e-32	9134	CCNE2	1	up
ENSG00000124571	DE	DE	DB	-0.726927	-0.0558279	-0.410836	286	8166	233	1.41058e-91	1	6.04296e-35	57510	XPO5	1	down
ENSG00000172247	DM	DE		1.26367	0.898581		287	171		2.14371e-91	3.20726e-88		114900	C1QTNF4	2	up
ENSG00000124357	DB	DB	DZ	0.748202	0.382072	0.0739586	288	708	4629	2.36532e-91	1.32142e-44	1	55577	NAGK	1	up
ENSG00000149781	DE	DZ	DZ	1.00368	0.548653	0.155685	289	271	1854	2.52436e-91	4.86387e-73	2.44515e-05	83706	FERMT3	2	up
ENSG00000152990	DE	DZ	DZ	-0.858511	-0.139563	-0.797759	290	5467	13	7.70595e-91	0.00260827	8.37314e-118	166647	ADGRA3	2	down
ENSG00000164182	DE	DZ	DZ	-0.863209	-0.462888	-0.381988	291	473	325	1.53783e-90	1.73298e-55	1.11934e-28	91942	NDUFAF2	1	down
ENSG00000135521	DE	DE	DZ	-0.809869	-0.296987	-0.200493	292	2042	900	2.21597e-90	2.14333e-19	3.64005e-13	84946	LTV1	1	down
ENSG00000065268	DB	DB		-0.735186	-0.286767	-0.126599	293	2274	1372	2.23496e-90	1.96394e-17	2.60692e-08	57418	WDR18	1	down
ENSG00000162490	DB			0.947113	0.240345	0.149574	294	834	946	2.72105e-90	2.26063e-40	1.6901e-12	374946	DRAXIN	1	up
ENSG00000136167	DE	DB	DP	0.6129	0.531579	0.411705	295	306	346	6.49849e-90	1.34433e-69	2.89948e-27	3936	LCP1	2	up
ENSG00000124067	DB			0.849675	0.116036	0.0832879	296	3202	3052	8.15219e-90	2.65512e-11	0.296563	6560	SLC12A4	1	up
ENSG00000119801	DE	DE		0.836269	0.344099		297	697		8.22916e-90	4.72126e-45		51646	YPEL5	1	up
ENSG00000138382	DE	DE	NS	-0.747814	-0.419336	-0.0432236	298	590	6120	2.46897e-89	3.16605e-49	1	29081	METTL5	1	down
ENSG00000103202	DE	DB	DZ	-0.64613	-0.422809	-0.230109	299	318	699	3.14522e-89	9.0485e-69	1.99723e-16	4833	NME4	1	down
ENSG00000064886	DE	DZ		1.39204	0.761267		300	126		7.88723e-89	3.55683e-100		1117	CHI3L2	2	up
ENSG00000154146	DB	DB		0.927105	0.440136		301	399		8.37849e-89	8.92305e-61		4900	NRGN	1	up
ENSG00000100138	DE	DE	NS	-0.52089	-0.328033	-0.0409044	302	666	6234	1.07139e-88	5.51413e-46	1	4809	SNU13	1	down
ENSG00000117118	DE	DB	NS	-0.657364	-0.260936	-0.0717395	303	2653	4724	1.48676e-88	1.25893e-14	1	6390	SDHB	1	down
ENSG00000140525	DB	DB	DM	0.751588	0.54052	0.403193	304	371	319	1.85564e-88	4.54905e-64	6.2763e-29	55215	FANCI	2	up
ENSG00000151247	DB	DZ	DZ	-0.72175	-0.288436	-0.264248	305	1992	959	1.9196e-88	8.55914e-20	2.44824e-12	1977	EIF4E	1	down
ENSG00000166949	DE		DM	0.924181	0.243266	0.479492	306	1074	229	2.06325e-88	2.04592e-33	3.35639e-35	4088	SMAD3	1	up
ENSG00000123080	DE	DZ	DB	0.849724	0.543137	0.147524	307	321	1937	2.10949e-88	4.54167e-68	6.14557e-05	1031	CDKN2C	2	up
ENSG00000112578	DE	DE		-0.812385	-0.184564	-0.175565	308	4064	811	2.11047e-88	1.71071e-07	2.26931e-14	705	BYSL	1	down
ENSG00000101057	DE	DE	DE	0.719828	0.53092	0.163584	309	331	2643	2.49265e-88	3.86874e-67	0.0262112	4605	MYBL2	2	up
ENSG00000169896				0.827708		0.233967	310		139	2.58476e-88		5.05693e-44	3684	ITGAM	1	up
ENSG00000150779	DE	DE		-0.672266	-0.33482		311	1083		2.63335e-88	3.30028e-33		26521	TIMM8B	1	down
ENSG00000110719	DB		DZ	0.94278	0.18797	0.120733	312	1238	2328	3.24406e-88	2.86619e-30	0.00284078	10312	TCIRG1	1	up
ENSG00000205744				0.67815			313			3.34342e-88			79958	DENND1C	1	up
ENSG00000123131	DE	DM		-0.880515	-0.521496		314	290		3.36073e-88	1.32681e-70		10549	PRDX4	2	down
ENSG00000054148	DE	DE		0.893549	0.84882	0.133498	315	57	1438	3.5651e-88	2.01433e-134	8.00418e-08	29085	PHPT1	2	up
ENSG00000134824	DB	DB	DZ	-0.777336	-0.0149301	-0.241829	316	9853	1295	4.84443e-88	1	5.47177e-09	9415	FADS2	1	down
ENSG00000005381				1.33288	0.29097		317	644		5.28617e-88	7.6968e-47		4353	MPO	1	up
ENSG00000111679	DE	DB	DZ	0.994014	0.461301	0.217382	318	309	967	5.67469e-88	3.34504e-69	2.76759e-12	5777	PTPN6	1	up
ENSG00000166881	DZ	DB	DE	0.699223	0.265952	0.215361	319	1420	1382	6.04739e-88	5.1665e-27	3.12289e-08	23306	NEMP1	1	up
ENSG00000147649	DB	DB	DM	-0.602669	-0.297349	-0.260359	320	1183	1129	9.19731e-88	2.60819e-31	1.55087e-10	92140	MTDH	1	down
ENSG00000105258	DE	DE		-0.646093	-0.360721		321	780		1.00278e-87	6.05079e-42		5438	POLR2I	1	down
ENSG00000123545	DE	DM		-0.804314	-0.369362		322	1142		1.96122e-87	6.05558e-32		29078	NDUFAF4	1	down
ENSG00000101445	DB	DB	DE	1.07983	0.530772	0.648399	323	264	76	3.94028e-87	6.55791e-74	2.83187e-60	26051	PPP1R16B	3	up
ENSG00000009307	DE	DE	DB	-0.639195	-0.322114	-0.333813	324	1376	584	4.27172e-87	1.01195e-27	5.27559e-19	7812	CSDE1	1	down
ENSG00000136718	DE	DB		-0.783749	-0.327818	-0.11595	325	1648	1125	4.87119e-87	8.69647e-24	1.37875e-10	92856	IMP4	1	down
ENSG00000138095	DE	DB	DB	-0.578383	-0.081802	-0.370715	326	7263	335	4.98606e-87	1	3.68544e-28	10128	LRPPRC	1	down
ENSG00000100664	DE	DE	DZ	-0.649277	-0.520397	-0.123396	327	248	3489	5.50655e-87	9.31798e-76	1	1983	EIF5	2	down
ENSG00000183291	DE	DE	NS	-0.52559	-0.153856	-0.0277968	328	4669	6969	6.42056e-87	1.57265e-05	1	9403	SELENOF	1	down
ENSG00000104870	DE	DZ	DE	1.24667	0.868974	0.317031	329	88	810	7.22098e-87	1.4928e-116	2.11606e-14	2217	FCGRT	2	up
ENSG00000179271	DB	DE		-0.681866	-0.463878		330	144		9.9076e-87	6.23547e-95		90480	GADD45GIP1	1	down
ENSG00000128463	DB	DE		-0.595305	-0.227658		332	2780		1.59394e-86	1.10493e-13		51234	EMC4	1	down
ENSG00000111845	DE	DE		-0.826637	-0.413148	-0.109267	333	653	2293	3.96301e-86	1.77238e-46	0.00216025	55003	PAK1IP1	1	down
ENSG00000166428	DE	DB		1.02328	0.38357		334	443		4.15658e-86	6.09922e-58		122618	PLD4	1	up
ENSG00000160678	DM			1.02748	0.433808		335	263		6.1562e-86	5.44044e-74		6271	S100A1	1	up
ENSG00000071626	DE	DB	DZ	-0.600633	-0.397514	-0.228086	336	854	1407	6.53118e-86	8.65888e-40	4.26428e-08	26528	DAZAP1	1	down
ENSG00000100162	DE	DB	NS	0.719684	0.504019	-0.0621302	337	441	5157	6.753e-86	5.12835e-58	1	79019	CENPM	2	up
ENSG00000113721	DE			0.772473		0.156225	338		1021	7.48211e-86		7.81316e-12	5159	PDGFRB	1	up
ENSG00000136156	DE	DE	DZ	0.702419	0.543927	0.112052	339	147	3641	9.17817e-86	2.6269e-94	1	9445	ITM2B	2	up
ENSG00000168899	DE	DE		0.7845	0.576123		340	247		9.91244e-86	6.58967e-76		10791	VAMP5	2	up
ENSG00000147274	DE	DB	DM	-0.684313	-0.226358	0.0701354	341	2576	4789	2.3332e-85	3.64951e-15	1	27316	RBMX	1	down
ENSG00000169885	DE			0.802858			342			2.47684e-85			163688	CALML6	1	up
ENSG00000175938	DB	DZ		0.75032	0.730186	0.0691756	343	49	4825	2.49767e-85	2.5542e-141	1	93129	ORAI3	2	up
ENSG00000103490	DB	DB		0.750063	0.543745		344	347		3.77135e-85	7.50266e-66		29108	PYCARD	2	up
ENSG00000141232	DE	DE		0.952988	0.226527	0.141807	345	2012	1237	6.72577e-85	1.18362e-19	1.60494e-09	10140	TOB1	1	up
ENSG00000168298	DB	DE	DZ	-1.74503	-0.721567	-0.285235	346	377	669	7.94469e-85	2.63589e-63	5.33822e-17	3008	H1-4	2	down
ENSG00000071564	DE	DB	DB	-0.701211	-0.253354	-0.672817	347	2166	34	9.3399e-85	3.00757e-18	6.46248e-82	6929	TCF3	2	down
ENSG00000119705	DM	DB	NS	-0.691396	-0.426796	-0.0194822	348	386	7388	1.16641e-84	2.88149e-62	1	81892	SLIRP	1	down
ENSG00000165891	DE	DB	DB	0.889507	0.572464	0.565529	349	185	114	1.2003e-84	6.42563e-86	8.60848e-48	144455	E2F7	3	up
ENSG00000167088	DE	DE	NS	-0.661411	-0.414316	-0.0589384	350	157	5302	1.34162e-84	1.86495e-91	1	6632	SNRPD1	1	down
ENSG00000140968	DE			1.41169	0.182709		351	1555		1.97614e-84	5.74059e-25		3394	IRF8	1	up
ENSG00000156738	DE	DZ		2.07107	1.17846	0.521715	352	254	78	2.76448e-84	5.65868e-75	4.52261e-59	931	MS4A1	3	up
ENSG00000173276	DB			0.781365	0.143006	0.185716	353	2217	1018	1.10531e-83	9.02143e-18	7.51568e-12	49854	ZBTB21	1	up
ENSG00000167210			DE	0.734626	0.212788	0.533105	354	1098	94	1.68702e-83	5.82063e-33	5.03507e-53	125336	LOXHD1	2	up
ENSG00000106868	DB	DB	DB	0.810367	0.416563	0.470577	355	388	188	2.51681e-83	5.14621e-62	2.07381e-38	64420	SUSD1	1	up
ENSG00000105173	DZ	DB	DZ	0.851693	0.432668	0.168404	356	635	1686	3.15061e-83	2.32574e-47	2.36496e-06	898	CCNE1	1	up
ENSG00000011523	DE	DB	DZ	0.807159	0.318229	0.171146	357	1102	1973	5.0363e-83	8.31708e-33	9.14157e-05	23177	CEP68	1	up
ENSG00000163527	DE	DE	DZ	-0.6796	-0.345631	-0.640244	358	1530	48	6.00814e-83	2.97111e-25	1.62032e-73	201595	STT3B	2	down
ENSG00000163346	DE	DB	DZ	0.762799	0.507841	0.202724	359	252	1704	6.96635e-83	4.37248e-75	3.31832e-06	57326	PBXIP1	2	up
ENSG00000136631	DE	DB	DE	0.702478	0.405981	0.302667	360	689	805	9.9555e-83	3.2351e-45	1.85515e-14	11311	VPS45	1	up
ENSG00000129226				0.720285			361			1.18986e-82			968	CD68	1	up
ENSG00000170581	DE	DE	DE	0.801718	0.23441	0.287732	362	1554	574	3.19839e-82	5.4509e-25	2.7552e-19	6773	STAT2	1	up
ENSG00000197256	DE	DB	DM	0.811103	0.347537	0.402966	363	673	221	7.62592e-82	8.92921e-46	1.08826e-35	25959	KANK2	1	up
ENSG00000143369				0.9266	0.328714		364	486		9.36079e-82	6.20546e-55		1893	ECM1	1	up
ENSG00000134242	DB			0.68448	0.409679	0.216857	365	229	460	9.46201e-82	3.98405e-78	6.64441e-23	26191	PTPN22	1	up
ENSG00000109534	DE	DB		-0.710465	-0.41823	-0.0770986	366	562	4513	9.77279e-82	3.18291e-50	1	54433	GAR1	1	down
ENSG00000256235	DE	DB		0.821371	0.543846		367	258		1.0334e-81	2.24242e-74		85027	SMIM3	2	up
ENSG00000093072				0.786989	0.138119	0.19355	368	1326	440	1.05358e-81	9.41298e-29	1.83449e-23	51816	ADA2	1	up
ENSG00000127564	DE	DB	DZ	0.767598	0.439497	-0.143724	369	519	2402	2.09651e-81	4.13772e-53	0.00464908	9088	PKMYT1	1	up
ENSG00000125245				0.65174	0.288526		370	353		2.25061e-81	4.95944e-65		2841	GPR18	1	up
ENSG00000171262	DB	DE	DZ	-0.652992	-0.0468566	-0.0677434	371	8557	4890	2.57398e-81	1	1	283742	FAM98B	1	down
ENSG00000100092	DE	DE		0.888333	0.295352	0.0490046	372	939	5818	3.20502e-81	3.15021e-37	1	23616	SH3BP1	1	up
ENSG00000165119	DE	DE	DZ	-0.518424	-0.387904	-0.295486	373	259	746	3.691e-81	2.27084e-74	1.50952e-15	3190	HNRNPK	1	down
ENSG00000243646	DE	DB	DZ	0.816832	0.366884	0.168901	374	762	1816	3.70633e-81	1.21689e-42	1.52603e-05	3588	IL10RB	1	up
ENSG00000136933	DB	DE	DZ	-0.784568	-0.258539	-0.229269	375	1918	766	4.71908e-81	1.4025e-20	4.54717e-15	10244	RABEPK	1	down
ENSG00000185905	DE	DE		0.830147	0.261724		376	1251		6.676e-81	5.44666e-30		283897	C16orf54	1	up
ENSG00000113649	DB	DE	DB	-0.618685	-0.425498	-0.308877	377	448	628	7.49825e-81	1.28189e-57	7.1086e-18	10915	TCERG1	1	down
ENSG00000182557				1.10528	0.418319	0.522563	378	242	47	1.75233e-80	4.37363e-76	1.58981e-73	201305	SPNS3	2	up
ENSG00000153406	DE	DZ	DZ	0.657639	0.441146	0.181244	379	476	1858	2.0707e-80	2.68108e-55	2.5332e-05	57407	NMRAL1	1	up
ENSG00000125871	DE	DB	DE	0.703689	0.501349	0.202312	380	355	1569	2.45615e-80	6.93493e-65	4.79897e-07	92667	MGME1	2	up
ENSG00000167325	DE	DB	DM	0.659706	0.517865	0.275105	381	260	1216	3.21914e-80	2.30032e-74	1.0993e-09	6240	RRM1	2	up
ENSG00000076662	DE			0.794842	0.341351		382	435		4.09553e-80	2.95583e-58		3385	ICAM3	1	up
ENSG00000135720	DE	DB	DM	0.591375	0.299216	0.305626	383	1704	526	7.80518e-80	3.75908e-23	1.5312e-20	1783	DYNC1LI2	1	up
ENSG00000120539	DB	DB	DZ	0.691204	0.412968	0.2192	384	490	1273	9.55945e-80	1.34017e-54	3.12645e-09	84930	MASTL	1	up
ENSG00000171202	DE	DM		-0.794665	-0.31958		385	1440		1.00011e-79	9.24619e-27		84233	TMEM126A	1	down
ENSG00000167107	DB	DE	DE	0.748026	0.259883	0.196084	386	1465	1648	1.07509e-79	2.99847e-26	1.44166e-06	80221	ACSF2	1	up
ENSG00000213626	DB	DZ	DE	0.761173	0.433413	0.270062	387	637	630	1.58422e-79	2.50146e-47	7.77664e-18	81606	LBH	1	up
ENSG00000173436	DB	DE		-0.53204	-0.217953		388	2671		1.91385e-79	1.64726e-14		440574	MICOS10	1	down
ENSG00000167984	DE		DZ	0.747637	0.26807	0.290759	389	605	330	1.93245e-79	1.88728e-48	1.78045e-28	197358	NLRC3	1	up
ENSG00000145014	DB	DB	DE	0.759566	0.414035	0.306989	390	361	818	2.35588e-79	1.37792e-64	3.05014e-14	93109	TMEM44	1	up
ENSG00000116455	DE	DE		-0.723558	-0.199001	-0.140841	391	3753	1406	3.50965e-79	9.90514e-09	4.25088e-08	79084	WDR77	1	down
ENSG00000144895	DE	DE	DZ	-0.742864	-0.175225	-0.19229	392	3713	1462	3.87653e-79	5.73965e-09	1.21236e-07	83939	EIF2A	1	down
ENSG00000204482	DE	DE	DM	1.02002	0.751312	0.388555	393	282	235	1.17719e-78	3.81876e-71	1.39458e-34	7940	LST1	2	up
ENSG00000148700	DE	DB	DE	0.775102	0.478863	0.281816	395	328	1122	2.42466e-78	2.96995e-67	1.32638e-10	120	ADD3	1	up
ENSG00000108669	DE	DB	DB	0.750866	0.399972	0.448698	396	439	304	2.65835e-78	4.5868e-58	1.94372e-29	9267	CYTH1	1	up
ENSG00000180448	DE	DE	DZ	0.728296	0.186607	0.0635965	397	3586	5088	3.41675e-78	1.8658e-09	1	23526	ARHGAP45	1	up
ENSG00000106948	DE	DB	DM	0.802139	0.384077	0.213471	398	798	1920	3.48924e-78	1.40126e-41	5.25133e-05	80709	AKNA	1	up
ENSG00000272398	DE	DM	DZ	-0.804571	-0.692293	-0.262041	399	122	595	3.62308e-78	8.30665e-103	8.93653e-19	100133941	CD24	2	down
ENSG00000075240	DE		DZ	0.834822	0.18368	0.103918	400	1699	3781	3.69774e-78	3.01432e-23	1	23151	GRAMD4	1	up
ENSG00000101265	DB	DE	DB	0.873147	0.233299	0.205007	401	1757	1377	4.18379e-78	2.05328e-22	2.96035e-08	9770	RASSF2	1	up
ENSG00000089280	DE	DE	DE	-0.55938	-0.202366	-0.278374	403	1693	485	1.22156e-77	2.85655e-23	8.83343e-22	2521	FUS	1	down
ENSG00000105197	DE	DE		-0.607229	-0.222495	-0.0967423	404	3420	3043	1.40639e-77	3.53874e-10	0.286368	92609	TIMM50	1	down
ENSG00000184574	DM			0.669249	0.132337	0.136648	405	2155	784	1.58828e-77	2.49608e-18	7.87054e-15	57121	LPAR5	1	up
ENSG00000123505	DM	DM	NS	-0.713829	-0.268078	0.0874133	406	2344	1907	2.23145e-77	6.81342e-17	4.72068e-05	262	AMD1	1	down
ENSG00000145337	DB	DE		-0.582516	-0.315724		407	1510		2.6318e-77	1.32822e-25		100996939	PYURF	1	down
ENSG00000154589	DB	DE		0.726315	0.370181	0.111738	408	375	1619	2.8299e-77	8.61724e-64	9.51958e-07	23643	LY96	1	up
ENSG00000168067	DE	DE	DB	0.766782	0.29775	0.13083	409	1299	3125	2.8772e-77	2.9716e-29	0.428133	5871	MAP4K2	1	up
ENSG00000123374	DE	DB	DZ	0.597061	0.261698	0.0820466	410	2099	4344	3.11383e-77	7.10889e-19	1	1017	CDK2	1	up
ENSG00000030582	DB	DB		0.669572	0.340569		412	1066		4.22403e-77	1.35229e-33		2896	GRN	1	up
ENSG00000120868	DM	DE	DE	0.782985	0.213923	0.221631	413	2367	1110	5.29474e-77	9.32264e-17	9.95676e-11	317	APAF1	1	up
ENSG00000113161	DE	DE		-0.972426	-0.0818889	-0.133759	414	7258	1886	5.62187e-77	1	3.59741e-05	3156	HMGCR	1	down
ENSG00000054793	DE		DZ	1.00136	0.178125	0.266122	415	1301	448	7.63144e-77	3.29706e-29	2.92367e-23	10079	ATP9A	1	up
ENSG00000126749	DE	DM	DZ	-0.682037	-0.255211	-0.235887	416	2586	575	8.53492e-77	4.07052e-15	2.99957e-19	10436	EMG1	1	down
ENSG00000227057	DE	DB		-0.746485	-0.244109	-0.0519336	417	2494	5654	1.02982e-76	7.90499e-16	1	9277	WDR46	1	down
ENSG00000110172	DE	DB	DZ	-0.858393	-0.615718	-0.245393	418	138	698	1.46526e-76	6.21342e-97	1.93605e-16	26973	CHORDC1	2	down
ENSG00000177666	DE	DB		0.669353	0.255655		419	2009		1.87438e-76	1.1269e-19		57104	PNPLA2	1	up
ENSG00000213347	DE	DB	DZ	0.822593	0.533537	0.0645246	420	245	5046	2.09658e-76	5.985e-76	1	83463	MXD3	2	up
ENSG00000092853	DE	DB	DZ	0.730328	0.575618	0.629322	421	237	86	3.4931e-76	6.2022e-77	4.10564e-56	63967	CLSPN	3	up
ENSG00000095932	DE	DB		0.822971	0.583914		422	232		5.67848e-76	1.07419e-77		284422	SMIM24	2	up
ENSG00000204922	DE	DM		-0.82293	-0.416126		423	700		1.2459e-75	5.3755e-45		790955	UQCC3	1	down
ENSG00000100567	DB	DE	NS	-0.681168	-0.379259	-0.0557269	424	526	5446	1.45918e-75	1.55448e-52	1	5684	PSMA3	1	down
ENSG00000164346	DE	DE	NS	-0.643787	-0.378549	0.0281635	425	662	6937	1.77832e-75	4.36822e-46	1	10412	NSA2	1	down
ENSG00000186469	DE	DB	DM	0.892285	0.438917	0.414397	426	570	323	2.11693e-75	6.25541e-50	1.02479e-28	54331	GNG2	1	up
ENSG00000140350	DB	DB	DZ	-0.586682	-0.390571	-0.22242	427	424	1675	2.33084e-75	3.39996e-59	2.05373e-06	8125	ANP32A	1	down
ENSG00000111602	DE	DB	DB	0.710127	0.304353	0.35453	428	1611	544	2.67901e-75	3.37096e-24	7.12432e-20	8914	TIMELESS	1	up
ENSG00000065548	DM	DE	DZ	-0.716387	-0.421032	-0.115242	429	583	2879	3.54743e-75	1.68844e-49	0.117268	55854	ZC3H15	1	down
ENSG00000162032	DB	DB	DZ	0.646302	0.409303	0.0461267	430	625	5970	4.29622e-75	9.26709e-48	1	90864	SPSB3	1	up
ENSG00000171320	DB	DB	DE	0.811464	0.478504	0.311881	431	323	462	4.91166e-75	7.29e-68	8.34371e-23	157570	ESCO2	1	up
ENSG00000130159	DB	DE		-0.776648	-0.128685	-0.130216	432	5606	1913	5.4264e-75	0.00493001	4.94138e-05	51295	ECSIT	1	down
ENSG00000147168	DB	DZ		0.837443	0.452381	0.0365805	433	464	6471	6.0099e-75	5.41855e-56	1	3561	IL2RG	1	up
ENSG00000275342	DE	DB	DE	0.802131	0.590486	0.58849	434	156	88	6.57261e-75	1.56511e-91	1.2329e-55	157285	PRAG1	3	up
ENSG00000130810	DE	DE	DZ	-0.698142	-0.251922	-0.330035	435	2484	219	8.56525e-75	6.57164e-16	9.62086e-36	56342	PPAN	1	down
ENSG00000089639	DE	DE	NS	0.725174	0.197685	-0.00500281	436	2655	8218	1.03844e-74	1.29863e-14	1	51291	GMIP	1	up
ENSG00000131876	DE	DE	NS	-0.68586	-0.526569	-0.0832234	437	226	4304	1.60581e-74	1.77913e-78	1	6627	SNRPA1	2	down
ENSG00000100258	DE	DB	NS	0.679328	0.357144	0.000338391	438	922	8502	2.04163e-74	1.04396e-37	1	91289	LMF2	1	up
ENSG00000006007	DE	DE		-0.648778	-0.224147		440	2711		3.02015e-74	2.9805e-14		51573	GDE1	1	down
ENSG00000111906	DE	DB		-0.655308	-0.387516	-0.101197	441	812	2333	5.50485e-74	2.75148e-41	0.00290282	51020	HDDC2	1	down
ENSG00000005206	DE	DE	DZ	0.721079	0.148401	0.102728	443	2855	3801	6.13605e-74	3.00939e-13	1	56928	SPPL2B	1	up
ENSG00000184602	DE	DE		0.807987	0.346976		444	1024		9.55083e-74	1.41424e-34		8303	SNN	1	up
ENSG00000129355	DB	DZ		0.855244	0.491502		445	400		1.27558e-73	1.13243e-60		1032	CDKN2D	1	up
ENSG00000178927	DE	DM	NS	0.611371	0.355331	-0.106424	446	1446	3729	1.84935e-73	1.14066e-26	1	79415	CYBC1	1	up
ENSG00000196839	DB	DZ	DB	0.952301	0.454258	0.090673	447	704	4092	1.97078e-73	7.26292e-45	1	100	ADA	1	up
ENSG00000142765	DE	DB	DZ	0.960746	0.420629	0.163991	448	456	1693	2.16814e-73	7.85782e-57	2.63688e-06	84958	SYTL1	1	up
ENSG00000227500	DE	DB	DZ	0.717817	0.195176	0.0716099	449	2763	4736	2.74897e-73	7.46312e-14	1	113178	SCAMP4	1	up
ENSG00000111247	DE	DB	DB	0.707178	0.537557	0.441045	450	324	230	3.21421e-73	8.08324e-68	3.78519e-35	10635	RAD51AP1	2	up
ENSG00000089041	DB			0.783197	0.283481	0.33379	451	663	259	5.65855e-73	4.97084e-46	2.21952e-32	5027	P2RX7	1	up
ENSG00000178127	DB	DE	NS	-0.559219	-0.328105	-0.0610336	452	989	5204	7.60057e-73	9.04657e-36	1	4729	NDUFV2	1	down
ENSG00000164167	DE	DB		-0.614579	-0.250531		453	2634		7.68569e-73	9.90717e-15		11157	LSM6	1	down
ENSG00000125944	DB	DE	DB	-0.604479	-0.467043	-0.283135	454	301	830	1.32891e-72	4.83375e-70	4.08341e-14	10236	HNRNPR	1	down
ENSG00000102034	DE		DZ	0.779108	0.13936	0.104695	455	2823	3294	1.89886e-72	1.88561e-13	0.946079	2000	ELF4	1	up
ENSG00000168288	DE	DB		-0.644181	-0.254383		456	2276		2.07162e-72	1.98542e-17		27249	MMADHC	1	down
ENSG00000119335	DE	DE	DZ	-0.588292	-0.523046	-0.267129	457	109	1066	2.60497e-72	5.03867e-105	2.63552e-11	6418	SET	2	down
ENSG00000273703	DM			-1.24966			459			2.75214e-72			8342	H2BC14	1	down
ENSG00000105447	DE	DE		-0.710663	-0.26471	-0.129021	460	1754	1429	2.95804e-72	1.86516e-22	7.28972e-08	83743	GRWD1	1	down
ENSG00000170906	DE	DE		-0.569251	-0.292325		461	1625		3.02735e-72	4.61407e-24		4696	NDUFA3	1	down
ENSG00000156802	DE	DB	DZ	0.655237	0.634858	0.399835	462	173	243	3.81029e-72	9.97784e-88	6.7645e-34	29028	ATAD2	2	up
ENSG00000239998	DB			1.13013	0.350538	0.113222	463	518	2279	3.96933e-72	3.48758e-53	0.00196215	11027	LILRA2	1	up
ENSG00000177685				0.643175	0.158308		464	1369		5.28148e-72	5.93889e-28		283229	CRACR2B	1	up
ENSG00000058668	DB	DZ	DB	0.859837	0.528832	0.431176	465	461	414	5.65053e-72	2.35436e-56	2.20495e-24	493	ATP2B4	2	up
ENSG00000109667				0.563207	0.254771	0.351799	467	932	231	7.50834e-72	2.3993e-37	4.43811e-35	56606	SLC2A9	1	up
ENSG00000170035	DB	DM	DZ	-0.616675	-0.23022	-0.352502	468	3173	703	7.85007e-72	1.85236e-11	2.16597e-16	10477	UBE2E3	1	down
ENSG00000139626				0.599465			469			8.88193e-72			3695	ITGB7	1	up
ENSG00000164919	DE	DE	NS	-0.508719	-0.196739	0.0138176	470	1233	7697	1.12291e-71	2.61552e-30	1	1345	COX6C	1	down
ENSG00000166226	DE	DE	DZ	-0.597716	-0.505374	-0.186683	471	118	2038	1.29133e-71	5.96719e-104	0.000202421	10576	CCT2	2	down
ENSG00000110955	DE	DE	NS	-0.541173	-0.372093	-0.0285364	472	410	6919	1.40522e-71	9.32228e-60	1	506	ATP5F1B	1	down
ENSG00000134061				0.531679			473			1.44086e-71			4064	CD180	1	up
ENSG00000249115	DE	DB	DE	0.727179	0.40689	0.138382	474	622	3048	2.03229e-71	8.45631e-48	0.291734	23354	HAUS5	1	up
ENSG00000239264	DE	DB		-0.677933	-0.157555	-0.140099	475	4535	1455	2.37937e-71	5.45158e-06	1.09194e-07	81567	TXNDC5	1	down
ENSG00000196591	DB	DE	NS	-0.586272	-0.334175	-0.093908	476	1240	4002	2.55951e-71	2.924e-30	1	3066	HDAC2	1	down
ENSG00000138658	DE	DB	DB	0.637275	0.388485	0.237958	477	684	1431	3.40676e-71	2.42747e-45	7.34776e-08	55345	ZGRF1	1	up
ENSG00000135372	DE	DE	DZ	-0.70815	-0.119798	-0.243258	478	5350	911	3.67311e-71	0.00135223	5.12294e-13	55226	NAT10	1	down
ENSG00000171490	DM	DE	DZ	-0.675236	-0.545307	-0.107924	480	197	3702	3.95906e-71	1.83284e-83	1	26156	RSL1D1	2	down
ENSG00000114796	DE	DZ	DZ	0.810271	0.617647	0.42546	481	191	161	4.41883e-71	2.38007e-85	4.94026e-41	54800	KLHL24	2	up
ENSG00000172794	DE			0.761257	0.119523		483	2587		4.76557e-71	4.08535e-15		326624	RAB37	1	up
ENSG00000065357	DE	DB	DM	0.805082	0.296696	0.362883	484	1536	527	4.81831e-71	3.20432e-25	1.63172e-20	1606	DGKA	1	up
ENSG00000221829	DE	DB	DZ	0.63247	0.304431	0.0987553	485	1259	3889	6.64155e-71	8.34294e-30	1	2189	FANCG	1	up
ENSG00000185215	DB			0.837647	0.135116		486	2328		7.1918e-71	5.53704e-17		7127	TNFAIP2	1	up
ENSG00000163564	DM	DZ	DM	1.01092	0.554084	0.364031	487	326	382	8.03827e-71	1.61865e-67	1.26489e-25	149628	PYHIN1	2	up
ENSG00000166471	DB	DZ	DB	0.63065	0.514041	0.331482	488	337	708	8.32155e-71	1.08272e-66	2.99169e-16	440026	TMEM41B	2	up
ENSG00000011260	DE	DE	DZ	-0.708514	-0.370848	-0.126558	489	1243	2405	8.40139e-71	3.15176e-30	0.00475039	51096	UTP18	1	down
ENSG00000155506	DE	DZ	DB	-0.591547	-0.0586155	-0.596233	490	8058	50	8.62595e-71	1	4.11221e-73	23367	LARP1	2	down
ENSG00000277734	DE			1.54498	0.995197		491	74		1.10415e-70	5.44915e-125		28755	TRAC	2	up
ENSG00000163636	DM	DB		-0.675245	-0.345085	-0.0728756	492	1350	4676	1.12146e-70	2.62453e-28	1	9861	PSMD6	1	down
ENSG00000113719	DE	DE	DE	-0.645527	-0.3508	-0.693481	493	1305	31	1.29113e-70	4.15729e-29	4.05492e-85	57222	ERGIC1	2	down
ENSG00000197471	DE	DM	DE	0.686752	0.459165	0.438618	494	521	274	1.84356e-70	5.34901e-53	2.58354e-31	6693	SPN	1	up
ENSG00000184992	DM	DB	DB	0.716142	0.319987	0.232342	495	1223	1535	2.50225e-70	1.90486e-30	2.96035e-07	140707	BRI3BP	1	up
ENSG00000125520	DB	DZ	NS	0.645269	0.365046	0.0416251	496	873	6199	2.86395e-70	6.86566e-39	1	56731	SLC2A4RG	1	up
ENSG00000133983	DB	DB	NS	-0.576603	-0.27685	0.017385	497	2308	7498	2.94467e-70	3.91439e-17	1	51241	COX16	1	down
ENSG00000203896	DB	DZ		0.723593	0.699011		498	64		3.09224e-70	2.36689e-131		54923	LIME1	2	up
ENSG00000137692	DE	DE		-0.694634	-0.191506	-0.0503857	499	3716	5740	3.17677e-70	6.46844e-09	1	84259	DCUN1D5	1	down
ENSG00000133315	DB	DE	DB	-0.762045	-0.142664	-0.557966	500	5070	119	4.27361e-70	0.000248774	2.46374e-47	28992	MACROD1	2	down
ENSG00000108424	DB	DM	DZ	-0.566751	0.0852061	-0.179457	501	7178	1581	4.45752e-70	1	5.3568e-07	3837	KPNB1	1	down
ENSG00000184939	DE	DB	DE	0.726126	0.305968	0.302778	502	1656	817	4.48772e-70	1.28303e-23	2.92054e-14	146198	ZFP90	1	up
ENSG00000110200	DE	DB		-0.751441	-0.272563		503	2447		8.18389e-70	3.7861e-16		25906	ANAPC15	1	down
ENSG00000164258	DB	DB	DZ	-0.633261	-0.295988	-0.153188	504	1653	2197	8.42016e-70	1.15968e-23	0.000879442	4724	NDUFS4	1	down
ENSG00000163468	DB	DE	DZ	-0.607372	-0.457607	-0.273994	506	222	605	1.05012e-69	1.99133e-79	1.4654e-18	7203	CCT3	1	down
ENSG00000154767	DE	DB	DM	0.870419	0.419558	0.395225	507	630	303	1.14131e-69	1.48981e-47	1.67748e-29	7508	XPC	1	up
ENSG00000144867	DE	DE		-0.648711	-0.101941		508	6359		1.15011e-69	0.19073		58477	SRPRB	1	down
ENSG00000137409	DB	DM	DZ	0.557537	0.314906	0.144129	509	1383	2406	1.44253e-69	1.27352e-27	0.00477698	23787	MTCH1	1	up
ENSG00000121753	DB			0.790452		0.0785964	510		3278	1.78922e-69		0.859683	576	ADGRB2	1	up
ENSG00000102226	DB	DB	DZ	0.538887	0.322694	0.0907968	511	1205	4084	1.82549e-69	8.60657e-31	1	8237	USP11	1	up
ENSG00000265972	DE	DB		1.17985	0.39449	0.295845	512	1003	315	1.8593e-69	3.13819e-35	4.50568e-29	10628	TXNIP	1	up
ENSG00000100216	DB	DE		-0.56816	-0.390275		513	682		2.91231e-69	2.07804e-45		56993	TOMM22	1	down
ENSG00000126756	DE	DE		-0.558479	-0.313391		514	1278		3.38234e-69	1.35326e-29		8409	UXT	1	down
ENSG00000103363	DE	DE		-0.545034	-0.258601		515	414		4.01567e-69	1.25865e-59		6923	ELOB	1	down
ENSG00000196684	DB	DB	DZ	0.897718	0.424473	0.231724	516	447	1101	6.49806e-69	1.13619e-57	8.27595e-11	84941	HSH2D	1	up
ENSG00000099624	DE	DB		-0.518677	-0.307227		517	966		6.82885e-69	2.79901e-36		513	ATP5F1D	1	down
ENSG00000174780	DB	DM	DZ	-0.541948	-0.316769	-0.126107	518	1428	2981	7.6538e-69	6.61177e-27	0.204016	6731	SRP72	1	down
ENSG00000105185	DE	DE		-0.690029	-0.478886		519	317		8.3697e-69	7.38077e-69		9141	PDCD5	1	down
ENSG00000115286	DE	DE		-0.611543	-0.350582	-0.0805614	520	877	3012	9.56713e-69	8.36256e-39	0.244852	374291	NDUFS7	1	down
ENSG00000105639	DE	DE	DZ	0.725079	0.240199	0.131224	521	1320	2710	1.17102e-68	7.05857e-29	0.0424686	3718	JAK3	1	up
ENSG00000196683	DE	DB		-0.566143	-0.403994		523	397		1.96741e-68	5.16528e-61		54543	TOMM7	1	down
ENSG00000139687	DE	DB	DM	0.599775	0.641064	0.503149	524	153	125	1.98978e-68	2.47102e-92	1.17122e-46	5925	RB1	3	up
ENSG00000113460	DE	DM	DZ	-0.636252	-0.343308	-0.0498982	525	1039	3298	2.36856e-68	2.33815e-34	0.95285	55299	BRIX1	1	down
ENSG00000156110	DE	DZ	DB	-0.65024	0.047735	-0.317132	526	8528	491	3.19375e-68	1	1.60901e-21	132	ADK	1	down
ENSG00000125356	DM	DE		-0.567259	-0.30303		527	659		3.36737e-68	3.68837e-46		4694	NDUFA1	1	down
ENSG00000101104	DB		DM	0.772826	0.164289	0.149644	528	2591	2280	3.47172e-68	4.51795e-15	0.00197024	80336	PABPC1L	1	up
ENSG00000173726	DB	DE	NS	-0.575828	-0.424134	-0.065605	530	460	4981	5.05379e-68	2.24432e-56	1	9804	TOMM20	1	down
ENSG00000139684	DE	DE	NS	-0.511422	-0.265043	-0.00450057	531	1878	8247	8.47611e-68	6.281e-21	1	2098	ESD	1	down
ENSG00000164932	DE	DB		1.02779	0.458013	0.1466	532	598	1405	1.10093e-67	1.13878e-48	4.19611e-08	115908	CTHRC1	1	up
ENSG00000131174	DE	DE		-0.608414	-0.358998		533	454		1.28115e-67	6.34542e-57		1349	COX7B	1	down
ENSG00000007968	DB	DB	DZ	0.776182	0.330382	0.109002	534	1040	3683	1.42614e-67	2.37078e-34	1	1870	E2F2	1	up
ENSG00000181924	DE	DE		-0.644972	-0.317299		535	1377		1.5138e-67	1.01667e-27		51287	COA4	1	down
ENSG00000155189	DE	DB	DZ	-0.643065	-0.154452	-0.30045	537	5145	633	3.28139e-67	0.000408666	8.40048e-18	55326	AGPAT5	1	down
ENSG00000124575	NS	DE	DZ	-1.96589	-0.85986	-0.303915	539	275	555	4.97204e-67	2.6389e-72	1.22862e-19	3007	H1-3	2	down
ENSG00000106588	DB	DE	NS	-0.509214	-0.320798	-0.0107669	540	984	7876	5.69135e-67	6.66799e-36	1	5683	PSMA2	1	down
ENSG00000105254	DB	DE	NS	-0.525997	-0.196694	-0.0131389	541	3407	7742	7.71018e-67	3.15207e-10	1	1155	TBCB	1	down
ENSG00000185238	DB	DE	DZ	-0.760232	-0.146175	-0.421729	542	5064	179	8.359e-67	0.000235779	3.22374e-39	10196	PRMT3	1	down
ENSG00000155380	DB	DB	NS	-0.626999	-0.00934279	-0.0858672	543	10029	4221	9.61873e-67	1	1	6566	SLC16A1	1	down
ENSG00000143870	DB	DE	DZ	-0.511772	-0.258671	-0.162411	544	1706	2228	1.07129e-66	4.23575e-23	0.00121017	10130	PDIA6	1	down
ENSG00000146729	DE	DB	DZ	-0.652249	-0.195046	-0.179311	545	4756	1683	1.07947e-66	3.17166e-05	2.31958e-06	2631	NIPSNAP2	1	down
ENSG00000158517				0.562407	0.418283		546	217		1.12602e-66	4.84887e-80		653361	NCF1	1	up
ENSG00000094804	DE	DM	DE	0.627246	0.413468	0.289869	547	594	696	1.79872e-66	6.511e-49	1.46675e-16	990	CDC6	1	up
ENSG00000185187	DE	DB		0.700489	0.137198	0.0589865	548	3949	5298	2.22463e-66	5.95001e-08	1	59307	SIGIRR	1	up
ENSG00000173846	DB			0.821958	0.172448	0.167227	549	2560	1014	2.28327e-66	3.04446e-15	6.9083e-12	1263	PLK3	1	up
ENSG00000165716	DE	DE		-0.669297	-0.110791	-0.20815	550	6707	664	2.30055e-66	0.697202	4.51091e-17	138311	DIPK1B	1	down
ENSG00000143333				1.28748	0.516811	0.32128	551	364	99	3.90993e-66	1.85582e-64	8.09354e-52	6004	RGS16	2	up
ENSG00000213719	DE	DB		0.713794	0.982405		552	28		4.77798e-66	2.88428e-176		1192	CLIC1	2	up
ENSG00000137841	DM		DZ	0.70211		0.0989989	553		3888	5.32918e-66		1	5330	PLCB2	1	up
ENSG00000131669	DE	DZ		0.760802	0.405386		554	845		5.38507e-66	4.89211e-40		4814	NINJ1	1	up
ENSG00000120800	DE	DE	DZ	-0.742375	-0.0939459	-0.424683	555	7021	183	8.35914e-66	1	5.79877e-39	27340	UTP20	1	down
ENSG00000144040	DB	DB	DM	0.655949	0.435076	0.374792	556	334	490	9.01099e-66	8.35727e-67	1.57753e-21	94097	SFXN5	1	up
ENSG00000067533	DB	DE		-0.6947	-0.292219	-0.115121	557	1883	1965	1.291e-65	6.92776e-21	8.57014e-05	51018	RRP15	1	down
ENSG00000136717	DE	DB		0.724337	0.39331		558	409		1.37294e-65	6.92749e-60		274	BIN1	1	up
ENSG00000001630	DE	DB		-0.897192	-0.199951		559	4075		1.71452e-65	1.88076e-07		1595	CYP51A1	1	down
ENSG00000152253	DE	DB	DB	0.710541	0.547732	0.520595	560	274	155	2.00909e-65	2.14793e-72	4.63446e-42	57405	SPC25	3	up
ENSG00000184979	DB			0.703149	0.151483		561	2112		2.59706e-65	1.06559e-18		11274	USP18	1	up
ENSG00000093009	DB	DB	DM	0.625394	0.342395	0.185583	562	902	2447	3.36492e-65	2.50023e-38	0.00700324	8318	CDC45	1	up
ENSG00000139168	DE	DE		-0.648702	-0.441125		563	764		3.4156e-65	1.53288e-42		85437	ZCRB1	1	down
ENSG00000166272	DE	DB	DE	0.68708	0.455195	0.211046	564	588	1857	5.51273e-65	2.71918e-49	2.50416e-05	54838	WBP1L	1	up
ENSG00000091527	DE	DB	DZ	-0.64381	-0.376353	-0.103791	565	1121	2924	5.63296e-65	2.09223e-32	0.152909	55573	CDV3	1	down
ENSG00000116497	DB	DB	DB	0.601561	0.435255	0.285419	566	586	748	5.81651e-65	2.32567e-49	1.68849e-15	64766	S100PBP	1	up
ENSG00000269404	DE	DZ		0.910361	0.554562	0.156445	567	394	1760	6.94019e-65	2.3856e-61	7.81936e-06	6689	SPIB	2	up
ENSG00000116701	DB			0.678734	0.198171		568	1284		7.52872e-65	1.6985e-29		4688	NCF2	1	up
ENSG00000136261	DE	DZ	DZ	-0.687109	-0.325891	-0.164672	570	1335	1728	1.01278e-64	1.30879e-28	4.97038e-06	28969	BZW2	1	down
ENSG00000105048	DE	DE		0.900265	0.674486	0.166018	571	177	1240	1.15206e-64	2.30131e-87	1.74354e-09	7138	TNNT1	2	up
ENSG00000072163	DB	DE		0.767828	0.348975	0.0678302	572	626	4889	1.45734e-64	1.02234e-47	1	55679	LIMS2	1	up
ENSG00000047346	DB	DE	DB	0.637376	0.308541	0.348938	574	1318	547	1.96117e-64	6.7808e-29	9.11715e-20	56204	ATOSA	1	up
ENSG00000111252	DB	DE	DE	0.710845	0.27118	0.35632	575	1101	374	2.04834e-64	7.73304e-33	2.67784e-26	10019	SH2B3	1	up
ENSG00000132382	DE	DM	DB	-0.720482	-0.0615042	-0.630201	576	7940	43	4.07489e-64	1	6.36906e-76	10514	MYBBP1A	2	down
ENSG00000100304	DE	DE		-0.735555	-0.115219	-0.193339	578	5217	711	4.8101e-64	0.000640775	3.22497e-16	23170	TTLL12	1	down
ENSG00000143819	DE	DE		0.676711	0.244283		579	1545		4.92481e-64	4.47708e-25		2052	EPHX1	1	up
ENSG00000160050	DE	DB		0.618503	0.487666		580	382		5.99527e-64	1.09226e-62		79140	CCDC28B	1	up
ENSG00000116584	DE	DB	DE	0.568273	0.337646	0.0544362	581	1213	5526	6.24378e-64	1.20838e-30	1	9181	ARHGEF2	1	up
ENSG00000026103				0.712825	0.169161		582	1262		6.34608e-64	9.26303e-30		355	FAS	1	up
ENSG00000166197	DB	DB	DZ	-0.675251	-0.411813	-0.301986	583	802	767	6.49946e-64	1.98396e-41	4.74419e-15	9221	NOLC1	1	down
ENSG00000104549	DB	DE		-0.790592	-0.39916	-0.144233	584	1036	1233	6.69841e-64	1.99611e-34	1.47696e-09	6713	SQLE	1	down
ENSG00000106028	DE	DB	NS	-0.618212	-0.512557	-0.0207491	586	128	7322	1.24469e-63	1.50599e-99	1	6742	SSBP1	2	down
ENSG00000260916	DE	DZ		0.947631	0.533884	0.241788	587	393	789	1.30094e-63	2.07505e-61	8.83217e-15	9236	CCPG1	2	up
ENSG00000128609	DE	DB		-0.585253	-0.261606	-0.0436182	589	3072	6099	1.4107e-63	3.95842e-12	1	4698	NDUFA5	1	down
ENSG00000067704	DB	DE	DZ	-0.676866	-0.13781	-0.0978625	590	4913	3303	1.53998e-63	9.75501e-05	0.992817	55699	IARS2	1	down
ENSG00000173894	DE	DE	NS	0.582945	0.10482	0.0242586	591	6267	7152	1.91841e-63	0.13458	1	84733	CBX2	1	up
ENSG00000140044	DE			0.780193	0.323989		592	631		1.99336e-63	1.71076e-47		122953	JDP2	1	up
ENSG00000163947				0.51787	0.161923	0.21546	593	1308	387	2.44044e-63	5.04313e-29	1.6052e-25	50650	ARHGEF3	1	up
ENSG00000166582	DB	DE		-0.833876	-0.37717	-0.0996029	594	1304	2346	2.99153e-63	3.94052e-29	0.00319621	201161	CENPV	1	down
ENSG00000143256	DB	DE	NS	-0.545243	-0.40541	-0.0394892	595	534	6313	3.72277e-63	1.02491e-51	1	5202	PFDN2	1	down
ENSG00000072062	DE	DE	DE	0.513593	0.181277	0.0619943	596	3178	5161	3.88878e-63	2.12501e-11	1	5566	PRKACA	1	up
ENSG00000096746	DE	DE	DZ	-0.542913	-0.325677	-0.341875	597	1610	518	4.32408e-63	3.3366e-24	7.78098e-21	3189	HNRNPH3	1	down
ENSG00000163406	DZ			0.534442		0.259732	598		472	4.64022e-63		2.19309e-22	6565	SLC15A2	1	up
ENSG00000106268	DE	DE		0.548274	0.438892	0.0838612	600	417	2419	4.97505e-63	1.48884e-59	0.00547702	4521	NUDT1	1	up
ENSG00000178921	DE	DE	DZ	-0.628497	-0.0429966	-0.213037	601	8739	1213	5.05055e-63	1	1.02105e-09	5198	PFAS	1	down
ENSG00000136492	DE	DB	DZ	0.699187	0.717598	0.477529	602	145	150	6.32244e-63	1.32696e-94	1.60586e-42	83990	BRIP1	2	up
ENSG00000187555	DM	DZ	DB	-0.562374	-0.242718	-0.560497	604	2783	75	6.98795e-63	1.15336e-13	1.25044e-60	7874	USP7	2	down
ENSG00000148219				0.594571	0.279461	0.450394	605	757	138	7.998e-63	8.47136e-43	3.84287e-44	23245	ASTN2	1	up
ENSG00000120709	DB	DE	DZ	0.639956	0.236106	0.0783815	607	2185	4463	9.60478e-63	3.84638e-18	1	51307	FAM53C	1	up
ENSG00000059573	DB	DE	DZ	-0.610996	-0.115825	-0.207086	608	6786	1120	1.08375e-62	0.941068	1.27178e-10	5832	ALDH18A1	1	down
ENSG00000204394	DE	DE	DZ	-0.729409	-0.0663055	-0.244894	609	7762	459	1.24383e-62	1	6.61781e-23	7407	VARS1	1	down
ENSG00000161011	DE	DB	DE	0.612574	0.359317	0.233901	610	1059	914	2.62934e-62	9.43888e-34	6.13695e-13	8878	SQSTM1	1	up
ENSG00000117174	DE	DE	DZ	-0.644772	-0.20355	-0.280054	611	4323	647	2.63381e-62	1.32672e-06	1.72764e-17	54680	ZNHIT6	1	down
ENSG00000049541	DE	DB	DM	0.545489	0.354308	0.356103	613	1127	456	2.69295e-62	2.57267e-32	6.27215e-23	5982	RFC2	1	up
ENSG00000277075	DM			-1.33134	-0.0996825		614	5977		2.98522e-62	0.0312285		3012	H2AC8	1	down
ENSG00000107937	DE	DB	DZ	-0.604155	-0.309906	-0.258131	615	1387	1004	3.35923e-62	1.38694e-27	5.29699e-12	23560	GTPBP4	1	down
ENSG00000123485	DE	NS	DZ	0.607223	0.224242	0.126384	616	1232	3455	3.83249e-62	2.56862e-30	1	55355	HJURP	1	up
ENSG00000051341	DE	DB	DM	0.630031	0.554357	0.30803	617	220	679	4.04936e-62	1.50685e-79	7.36129e-17	10721	POLQ	2	up
ENSG00000141480	DM	DB	NS	0.667675	0.266299	0.0648634	618	2098	5027	4.59949e-62	7.08517e-19	1	409	ARRB2	1	up
ENSG00000186187	DE	DB	DZ	0.784212	0.57459	0.315813	619	351	990	4.72622e-62	3.42136e-65	4.3387e-12	84937	ZNRF1	2	up
ENSG00000124570	DE	DB		0.845973	0.402632		621	744		6.47202e-62	2.19568e-43		5269	SERPINB6	1	up
ENSG00000132603	DE	DE		-0.629965	-0.284278	-0.0608275	622	1764	5212	6.80849e-62	2.41474e-22	1	51388	NIP7	1	down
ENSG00000130522	DE	DZ		0.693379	0.404405	0.20521	623	824	392	6.92145e-62	9.58893e-41	3.39807e-25	3727	JUND	1	up
ENSG00000138496	DE	DB	DZ	0.651051	0.326135	0.218005	624	1017	1293	7.74597e-62	7.29401e-35	5.34812e-09	83666	PARP9	1	up
ENSG00000186174	DE		NS	0.677366		0.0263052	625		7042	7.90597e-62		1	283149	BCL9L	1	up
ENSG00000142945	DE	DB	DB	0.675333	0.537773	0.281949	626	266	974	1.02603e-61	1.08652e-73	3.0746e-12	11004	KIF2C	2	up
ENSG00000143545	DE	DB		0.787888	0.452913		627	498		1.18096e-61	2.66718e-54		5872	RAB13	1	up
ENSG00000133026	DE	DB	DZ	0.554842	0.359707	0.277322	628	1129	770	1.52885e-61	2.76428e-32	5.0709e-15	4628	MYH10	1	up
ENSG00000134291	DE	DB	DZ	0.674148	0.420949	0.081661	629	803	4362	1.56307e-61	2.06025e-41	1	79022	TMEM106C	1	up
ENSG00000145882	DE		DZ	0.683263	0.13206	0.0825419	630	3185	4332	1.83244e-61	2.27294e-11	1	78991	PCYOX1L	1	up
ENSG00000021355	DB	DE		0.726922	0.240282		631	1744		1.85608e-61	1.31106e-22		1992	SERPINB1	1	up
ENSG00000119318	DM	DB	DZ	-0.573323	-0.223048	-0.145064	632	3386	2264	3.74304e-61	2.34863e-10	0.00162025	5887	RAD23B	1	down
ENSG00000134001	DB	DE	NS	-0.546417	-0.218475	-0.0818935	633	3087	4354	4.98043e-61	4.6465e-12	1	1965	EIF2S1	1	down
ENSG00000105472	DE	DZ		0.813112	0.449995		634	425		5.38319e-61	5.15013e-59		6320	CLEC11A	1	up
ENSG00000185482				0.532844	0.261716		635	672		5.50087e-61	8.92441e-46		246329	STAC3	1	up
ENSG00000168427	DZ			0.632077			636			6.39935e-61			377007	KLHL30	1	up
ENSG00000130204	DB	DM	DZ	-0.616004	-0.359545	-0.166817	637	945	1366	8.25876e-61	6.32077e-37	2.04855e-08	10452	TOMM40	1	down
ENSG00000108465	DE	DB	NS	0.503211	0.273369	-0.109036	638	2194	3682	9.00861e-61	4.94946e-18	1	80279	CDK5RAP3	1	up
ENSG00000164022	DE	DB	DZ	-0.532732	-0.240342	-0.0854741	639	2882	4233	1.02001e-60	4.41824e-13	1	9255	AIMP1	1	down
ENSG00000100029	DB	DE		-0.628128	-0.0975724	-0.2467	640	5997	457	1.03749e-60	0.0343578	6.33637e-23	23481	PES1	1	down
ENSG00000161955	DB			0.735802	0.150579		641	2714		1.16873e-60	3.24957e-14		8741	TNFSF13	1	up
ENSG00000103249	DE	DE	DB	0.540154	0.180585	0.135645	642	3312	3272	1.59373e-60	9.66025e-11	0.833932	1186	CLCN7	1	up
ENSG00000213654	DB	DZ		0.617296	0.436433		643	601		1.59645e-60	1.51523e-48		63940	GPSM3	1	up
ENSG00000174125	DB		DZ	0.661539	0.221511	0.180916	644	1502	1304	1.96576e-60	8.51449e-26	6.87842e-09	7096	TLR1	1	up
ENSG00000172081	DE	DE	DB	0.809171	0.210368	0.251532	645	2160	825	1.98457e-60	2.61948e-18	3.38653e-14	126308	MOB3A	1	up
ENSG00000214113	DE	DB	DB	-0.639734	-0.329064	-0.695311	646	1394	23	3.01021e-60	1.74646e-27	6.93727e-89	57128	LYRM4	2	down
ENSG00000131016	DE	DE	DB	-0.724067	-0.112379	-0.619412	647	6858	72	3.19231e-60	1	1.24842e-61	9590	AKAP12	2	down
ENSG00000165861	DE	DE	DZ	0.674936	0.278216	0.228665	648	917	1067	3.58359e-60	8.4616e-38	2.68966e-11	53349	ZFYVE1	1	up
ENSG00000138670	DB		DB	0.586894	0.211316	0.470114	649	1632	164	3.64856e-60	5.6074e-24	2.90747e-40	153020	RASGEF1B	1	up
ENSG00000122966	DE	DB	DE	0.67248	0.413694	0.152043	650	548	2250	4.02988e-60	6.80173e-51	0.0015096	11113	CIT	1	up
ENSG00000079785	DB	DB	NS	-0.52169	-0.139431	-0.083595	652	5186	4282	5.36864e-60	0.000519007	1	1653	DDX1	1	down
ENSG00000171161	DE	DB	NS	0.628989	0.294948	-0.00786825	653	1280	8056	5.38592e-60	1.47658e-29	1	79894	ZNF672	1	up
ENSG00000276231				0.557768	0.155224	0.135961	654	1978	1305	7.19654e-60	5.32971e-20	7.11511e-09	146850	PIK3R6	1	up
ENSG00000132535	DE		DB	0.677688	0.162049	0.0702831	655	2475	4784	8.01261e-60	5.70303e-16	1	1742	DLG4	1	up
ENSG00000125656	DM	DZ		-0.557791	-0.150818		656	4227		8.1068e-60	5.98565e-07		8192	CLPP	1	down
ENSG00000182866	DZ	DB		0.631911	0.392476	0.164756	658	618	617	9.20365e-60	5.68269e-48	2.93574e-18	3932	LCK	1	up
ENSG00000133265	DE	DB		-0.624184	-0.143354		659	5300		9.74404e-60	0.00102713		23640	HSPBP1	1	down
ENSG00000177192	DE	DE	DZ	-0.699135	-0.127945	-0.266316	660	4805	496	1.24889e-59	4.43714e-05	1.95254e-21	80324	PUS1	1	down
ENSG00000137101	DE	DB	DZ	0.78619	0.453315	0.184553	662	468	1585	1.76279e-59	8.1414e-56	5.62068e-07	971	CD72	1	up
ENSG00000145287	DE	DZ		1.04544	0.514781	0.133664	663	450	1424	1.81365e-59	1.53643e-57	6.13265e-08	51316	PLAC8	2	up
ENSG00000063241	DE	DB		-0.691315	-0.352064		664	1408		2.20333e-59	3.16513e-27		79763	ISOC2	1	down
ENSG00000167766	DE	DB	DZ	0.66906	0.648096	0.433048	665	169	308	2.3318e-59	1.04319e-89	3.31194e-29	55769	ZNF83	2	up
ENSG00000136100	DE	DZ	DZ	-0.663387	-0.340934	-0.24447	666	1030	1040	2.39033e-59	1.64473e-34	1.18437e-11	51028	VPS36	1	down
ENSG00000176393	DE	DB	DZ	0.715792	0.309035	0.0344132	667	1176	6581	2.41454e-59	2.05463e-31	1	6051	RNPEP	1	up
ENSG00000276410	DB			-1.77576	-0.125008		668	3929		2.42591e-59	5.02377e-08		3018	H2BC3	1	down
ENSG00000203618	DE			0.739242	0.175012		669	2362		2.66958e-59	8.71614e-17		2812	GP1BB	1	up
ENSG00000122585	DE	DB		1.01253	0.742113	0.0768393	670	342	2876	2.67083e-59	2.5628e-66	0.116704	4852	NPY	2	up
ENSG00000101361	DE	DB	DZ	-0.527284	-0.402834	-0.272369	671	643	1111	3.61612e-59	7.32582e-47	1.0048e-10	10528	NOP56	1	down
ENSG00000114503	DE	DZ	DZ	-0.616522	-0.290131	-0.0987381	672	2039	3890	3.63163e-59	1.9794e-19	1	22916	NCBP2	1	down
ENSG00000181026	DE	DE	DZ	0.76537	0.180748	0.0660057	673	3807	4952	3.8742e-59	1.61631e-08	1	64782	AEN	1	up
ENSG00000167208	DE			0.639375	0.175363		674	1519		4.61891e-59	2.11654e-25		124460	SNX20	1	up
ENSG00000112972	DE	DE	DZ	-1.16344	-0.106272	-0.118456	675	6737	3277	4.76934e-59	0.774578	0.859169	3157	HMGCS1	1	down
ENSG00000137501	DB		DZ	0.780901	0.2667	0.351395	676	734	406	7.16861e-59	6.78201e-44	8.75889e-25	54843	SYTL2	1	up
ENSG00000184640	DE	DB	DZ	0.564377	0.277339	0.429346	677	2286	288	7.8804e-59	2.40204e-17	1.43467e-30	10801	SEPTIN9	1	up
ENSG00000275379	DE			-0.815846			678			9.49093e-59			8354	H3C11	1	down
ENSG00000125538	DB	DB		0.827471	0.36794		679	767		1.04228e-58	1.72257e-42		3553	IL1B	1	up
ENSG00000266714	DB	DE	DZ	0.670274	0.202221	0.176637	681	1874	2900	1.08124e-58	5.25569e-21	0.135122	80022	MYO15B	1	up
ENSG00000086189	DE	DE		-0.663073	-0.160638	-0.0812311	682	4485	3100	1.54916e-58	4.09944e-06	0.370054	27292	DIMT1	1	down
ENSG00000178605	DE	DE		-0.715227	-0.145204		683	3781		1.76181e-58	1.28208e-08		8225	GTPBP6	1	down
ENSG00000112697	DE	DE	DB	0.604427	0.205672	0.143603	684	2573	2248	1.77661e-58	3.54496e-15	0.00147295	55754	TMEM30A	1	up
ENSG00000184584				0.537705			685			2.11286e-58			340061	STING1	1	up
ENSG00000011028	DE	DE	DB	0.708216	0.336114	0.209852	686	589	1912	3.03989e-58	3.06888e-49	4.90098e-05	9902	MRC2	1	up
ENSG00000142627				0.956171			687			3.16143e-58			1969	EPHA2	1	up
ENSG00000178999	DE	DZ	DZ	0.610017	0.463252	0.119424	688	366	3541	4.25277e-58	2.11598e-64	1	9212	AURKB	1	up
ENSG00000175274	DE	DE	DE	0.670189	0.241759	0.113429	689	1620	2941	4.34632e-58	3.90591e-24	0.16704	9537	TP53I11	1	up
ENSG00000117602	DB			0.612929	0.212914	0.0869572	691	1809	2860	6.68838e-58	7.54224e-22	0.1042	11123	RCAN3	1	up
ENSG00000088766	DM	DE	DZ	-0.627206	-0.13977	-0.134059	692	5743	3166	1.10905e-57	0.00942329	0.510026	54675	CRLS1	1	down
ENSG00000180891				0.535538	0.229187	0.161018	694	796	507	1.47734e-57	1.23625e-41	3.89282e-21	404093	CUEDC1	1	up
ENSG00000127220	DB	DE		0.557827	0.261154	0.172474	695	1520	831	1.76588e-57	2.29506e-25	4.30337e-14	79575	ABHD8	1	up
ENSG00000133789	DB	DB	DZ	0.6732	0.337011	0.206308	696	1397	1859	1.77735e-57	2.13965e-27	2.59682e-05	23075	SWAP70	1	up
ENSG00000168610	DM	DE	DZ	0.660762	0.263062	0.251743	697	1690	920	1.93486e-57	2.6192e-23	7.7014e-13	6774	STAT3	1	up
ENSG00000187808	DZ			0.702508	0.354587		698	470		2.0266e-57	1.19654e-55		347454	SOWAHD	1	up
ENSG00000159720	DM	DB	DZ	0.521833	0.371747	0.13544	699	1026	2721	2.7656e-57	1.4537e-34	0.0475093	9114	ATP6V0D1	1	up
ENSG00000182551	DE	DZ		0.604557	0.406347	0.17729	700	739	1121	2.96235e-57	1.19816e-43	1.29239e-10	55256	ADI1	1	up
ENSG00000086062	DE	DZ	DZ	0.677576	0.223309	0.185601	701	1879	1441	3.01908e-57	6.38585e-21	8.53337e-08	2683	B4GALT1	1	up
ENSG00000132432	DE	DB		-0.640474	-0.152809		702	4767		3.1437e-57	3.32192e-05		23480	SEC61G	1	down
ENSG00000167642	DB	DZ		0.51597	0.322513	0.00720986	703	1531	8089	3.53129e-57	3.02053e-25	1	10653	SPINT2	1	up
ENSG00000102781	DE	DB	DB	0.637485	0.413852	0.319781	704	723	655	3.72911e-57	3.0762e-44	3.54904e-17	84056	KATNAL1	1	up
ENSG00000081059	DZ			0.563915	0.10595		705	3132		3.84996e-57	9.81031e-12		6932	TCF7	1	up
ENSG00000232119	DM	DM	DB	-0.574346	-0.220529	-0.0725307	706	2508	4691	3.8644e-57	1.03122e-15	1	28985	MCTS1	1	down
ENSG00000137038	DB	DB		-0.577543	-0.305821		709	1513		4.24809e-57	1.60349e-25		90871	DMAC1	1	down
ENSG00000163683	DE	DZ	DM	0.751027	0.58795	0.277071	710	209	468	5.48134e-57	5.27893e-81	1.15403e-22	201895	SMIM14	2	up
ENSG00000197046	DE			0.689557	0.233212		711	1168		5.63517e-57	1.48268e-31		284266	SIGLEC15	1	up
ENSG00000120280	DE	DB		1.14747	0.455398	0.123493	712	647	1746	6.40479e-57	8.78362e-47	6.31025e-06	80231	TASL	1	up
ENSG00000142303	DB		DE	0.707543	0.285777	0.255428	713	1204	937	7.47517e-57	8.53954e-31	1.28064e-12	81794	ADAMTS10	1	up
ENSG00000169184	DE		DE	0.969258	0.262911	0.230432	715	1220	1415	8.0706e-57	1.64385e-30	4.9926e-08	4330	MN1	1	up
ENSG00000196405	DB	DZ	DB	0.597117	0.395552	0.0899587	716	1242	4114	8.57301e-57	3.13953e-30	1	51466	EVL	1	up
ENSG00000170835	DM			0.572288		0.0435128	719		6105	1.20553e-56		1	1056	CEL	1	up
ENSG00000116514	DB			0.683514	0.110932	0.117128	720	3597	1698	1.30722e-56	2.03266e-09	2.91915e-06	127544	RNF19B	1	up
ENSG00000012048	DE	DZ	DB	0.608993	0.587037	0.515807	721	262	100	1.37994e-56	4.42461e-74	1.38804e-51	672	BRCA1	3	up
ENSG00000134996	DE	DE		0.627944	0.258379	0.104361	722	1864	2496	1.52489e-56	4.20261e-21	0.0102882	26578	OSTF1	1	up
ENSG00000125089	DZ			0.591853		0.172946	723		866	1.88752e-56		1.2255e-13	54436	SH3TC1	1	up
ENSG00000204392	DE	DE		-0.571451	-0.323658		724	1042		1.9411e-56	2.54232e-34		57819	LSM2	1	down
ENSG00000100647	DB		DB	0.684141	0.118559	0.243693	725	4110	930	2.42273e-56	2.41621e-07	1.08455e-12	9766	SUSD6	1	up
ENSG00000237649	DE	DM	NS	0.567332	0.33839	-0.0192849	727	674	7397	3.40619e-56	9.53629e-46	1	3833	KIFC1	1	up
ENSG00000145687	DE	DE	DE	-0.614981	-0.0970596	-0.581726	728	5163	17	3.50946e-56	0.000457515	3.67691e-102	23635	SSBP2	2	down
ENSG00000120526	DE	DE	DZ	-0.622624	-0.0705674	-0.1706	729	7601	1604	4.01036e-56	1	7.79761e-07	84955	NUDCD1	1	down
ENSG00000072274	DE	DE	DZ	-0.635224	-0.0513882	-0.112574	730	8364	3632	4.21991e-56	1	1	7037	TFRC	1	down
ENSG00000066056				0.526076	0.168047		731	1260		4.42063e-56	8.42345e-30		7075	TIE1	1	up
ENSG00000072818	DE	DB	DZ	0.7083	0.376427	0.163242	732	821	2349	4.48512e-56	7.15475e-41	0.00320539	9744	ACAP1	1	up
ENSG00000178685	DB			0.579809	0.151821		735	2619		5.57601e-56	6.87928e-15		84875	PARP10	1	up
ENSG00000085840	DE	DB	DZ	0.545165	0.323569	0.102389	736	1092	3808	5.60966e-56	5.05779e-33	1	4998	ORC1	1	up
ENSG00000103489	DE	DE	DB	0.702064	0.735586	0.578691	737	105	98	5.66998e-56	1.40696e-105	4.68093e-52	64131	XYLT1	3	up
ENSG00000184635	DB	DB	DE	0.636716	0.4055	0.233356	738	542	1412	6.06828e-56	4.8529e-51	4.72134e-08	81931	ZNF93	1	up
ENSG00000139668	DE	DB	DB	0.622797	0.413537	0.210317	739	581	1630	8.14211e-56	1.24499e-49	1.10364e-06	115825	WDFY2	1	up
ENSG00000256269	DE	DE		-0.632191	-0.202109	-0.0773893	740	3584	4502	8.65514e-56	1.83287e-09	1	3145	HMBS	1	down
ENSG00000065427	DZ	DB	DZ	-0.526958	-0.157076	-0.109648	741	4410	2946	8.80135e-56	2.4799e-06	0.169503	3735	KARS1	1	down
ENSG00000072832	DE	DZ	DP	0.532691	0.353061	0.09709	742	1231	3934	9.4776e-56	2.56784e-30	1	1400	CRMP1	1	up
ENSG00000141560	DB	DB	DB	0.572805	0.281063	0.110646	743	1669	3660	9.99816e-56	1.75238e-23	1	79672	FN3KRP	1	up
ENSG00000118507	DE	DB	DZ	0.927015	0.38469	0.311675	744	763	713	1.06559e-55	1.4139e-42	3.40362e-16	9465	AKAP7	1	up
ENSG00000159147	DE	DB	DZ	0.603673	0.326831	0.0924659	745	1091	4040	1.10467e-55	4.81116e-33	1	29980	DONSON	1	up
ENSG00000116017	DE	DB	DE	0.649421	0.50171	0.302688	747	268	683	1.21229e-55	1.86962e-73	8.77098e-17	1820	ARID3A	2	up
ENSG00000183323	DB	DB	DE	0.653946	0.349385	0.305276	748	867	505	1.23095e-55	2.98309e-39	2.93741e-21	202243	CCDC125	1	up
ENSG00000103550	DE	DB	DZ	-0.592917	-0.31354	-0.165316	750	1547	2028	1.68791e-55	4.53921e-25	0.00018906	400506	KNOP1	1	down
ENSG00000115758	DE	DE	DE	-0.609744	-0.350908	0.0281155	751	1352	6942	1.98785e-55	2.9895e-28	1	4953	ODC1	1	down
ENSG00000103064	DB	DB	DE	0.668097	0.376025	0.337478	752	725	593	2.03541e-55	3.32257e-44	7.81275e-19	9057	SLC7A6	1	up
ENSG00000099875	DE	DB	DE	0.578844	0.241123	0.146902	754	2154	2673	2.71568e-55	2.38503e-18	0.0333505	2872	MKNK2	1	up
ENSG00000051180	DB	DB	DZ	0.556982	0.343492	0.23319	755	1359	1380	2.81433e-55	4.28218e-28	3.03201e-08	5888	RAD51	1	up
ENSG00000278540	DE	DE	DM	-0.613741	0.00565437	-0.505638	756	10146	109	3.41255e-55	1	2.50667e-48	31	ACACA	2	down
ENSG00000144802	DB			0.756723	0.170705	0.235269	757	1817	551	3.74573e-55	1.08509e-21	1.08736e-19	64332	NFKBIZ	1	up
ENSG00000166794	DE	DB		-0.60438	-0.373656	-0.0683765	758	1067	4862	5.14856e-55	1.44035e-33	1	5479	PPIB	1	down
ENSG00000160179	DZ			0.768177	0.441662	0.324263	759	346	193	5.19355e-55	7.10995e-66	7.0677e-38	9619	ABCG1	1	up
ENSG00000091483	DE	DE		-0.548184	-0.205669	-0.115319	760	2355	2759	6.16091e-55	7.93992e-17	0.0599143	2271	FH	1	down
ENSG00000167202	DE	DE	DZ	0.643479	0.217255	0.136493	761	2413	2890	6.80485e-55	2.29829e-16	0.128198	23102	TBC1D2B	1	up
ENSG00000275700	DM	DZ	DZ	-0.544443	-0.264606	-0.220635	762	2280	1482	6.87103e-55	2.11913e-17	1.62948e-07	26574	AATF	1	down
ENSG00000168291	DE	DE		-0.566176	-0.18249		763	3920		9.20609e-55	4.74489e-08		5162	PDHB	1	down
ENSG00000156500	DE	DB	DZ	0.550904	0.251136	0.135746	764	1419	2273	1.06682e-54	5.07943e-27	0.0018081	159091	PABIR3	1	up
ENSG00000213231	DE	DE		-1.04531	-0.549535	-0.0736946	765	1041	3072	1.07611e-54	2.43805e-34	0.318133	9623	TCL1B	2	down
ENSG00000135439	DB		NS	0.618226	0.0845115	0.0166982	766	6681	7545	1.40343e-54	0.645221	1	116986	AGAP2	1	up
ENSG00000115946	DE	DE		-0.664381	-0.24615	-0.0981367	767	2505	2374	1.77692e-54	9.37394e-16	0.00401964	56902	PNO1	1	down
ENSG00000112149	DB	DE		0.619874	0.209169	0.134553	768	1655	1459	2.04392e-54	1.27137e-23	1.17718e-07	9308	CD83	1	up
ENSG00000188976	DE	DE	DZ	-0.555479	-0.184519	-0.133965	769	2861	2555	2.24574e-54	3.37137e-13	0.0152077	26155	NOC2L	1	down
ENSG00000104814	DE	DB	NS	0.557771	0.227842	-0.00473397	770	2648	8235	2.45861e-54	1.15275e-14	1	11184	MAP4K1	1	up
ENSG00000163463	DE	DB		-0.513866	-0.328411		771	888		2.71396e-54	1.49124e-38		200185	KRTCAP2	1	down
ENSG00000165304	DE	DZ	DZ	0.60254	0.650072	0.556272	772	136	108	3.18555e-54	2.99428e-97	2.20945e-48	9833	MELK	3	up
ENSG00000134987	DE	DE	DZ	-0.590633	-0.115942	-0.239839	773	5116	625	3.25311e-54	0.000334927	5.99463e-18	134430	WDR36	1	down
ENSG00000162924	DE	DZ	DZ	0.591619	0.395924	0.191574	774	759	2134	3.66393e-54	9.30795e-43	0.000501555	5966	REL	1	up
ENSG00000148308	DE	DZ	DB	0.655673	0.507696	0.296825	775	568	865	6.31113e-54	5.77668e-50	1.17532e-13	9328	GTF3C5	2	up
ENSG00000163565	DE	DZ	DB	0.540416	0.415566	0.259614	776	732	1164	7.02294e-54	5.0732e-44	3.17157e-10	3428	IFI16	1	up
ENSG00000196562				0.529013	0.169046	0.218029	777	1847	434	7.16626e-54	2.89449e-21	1.62e-23	55959	SULF2	1	up
ENSG00000134186	DE	DB	DZ	-0.537943	-0.268531	-0.136864	778	2907	3368	7.44167e-54	5.68338e-13	1	55119	PRPF38B	1	down
ENSG00000119285	DE	DE	DB	-0.609977	0.00613921	-0.34499	779	10125	513	7.68502e-54	1	5.57915e-21	55127	HEATR1	1	down
ENSG00000115875	DB	DE	DB	-0.610419	-0.577938	-0.00640165	780	95	2610	8.39916e-54	2.50196e-112	0.0213655	6432	SRSF7	2	down
ENSG00000148840	DE	DE	DZ	-0.64571	-0.087814	-0.358806	781	6659	280	1.06397e-53	0.606483	4.8091e-31	23082	PPRC1	1	down
ENSG00000181826	DB	DE	DZ	0.600223	0.356012	0.21937	782	657	1400	1.1876e-53	2.54131e-46	4.01603e-08	768211	RELL1	1	up
ENSG00000175220	DB	DE	DZ	0.52788	0.211427	0.037373	784	2228	6417	1.28982e-53	1.14303e-17	1	392	ARHGAP1	1	up
ENSG00000124313	DB			0.734248	0.17858	0.195401	785	2010	1163	1.58844e-53	1.15587e-19	3.1603e-10	23096	IQSEC2	1	up
ENSG00000060566				0.553918	0.140874		786	1694		1.65694e-53	2.89547e-23		84699	CREB3L3	1	up
ENSG00000198498	DE	DE	DZ	-0.617868	-0.256158	-0.1247	787	2259	2927	1.9752e-53	1.66911e-17	0.154116	55319	TMA16	1	down
ENSG00000135899	DE	DB	DE	0.553584	0.406913	0.21056	788	713	1531	2.02979e-53	1.74831e-44	2.83759e-07	3431	SP110	1	up
ENSG00000141577	DE	DE	NS	0.591717	0.184608	-0.117624	789	2346	3565	2.17659e-53	7.01218e-17	1	22994	CEP131	1	up
ENSG00000100368	DM			0.510986			790			2.49475e-53			1439	CSF2RB	1	up
ENSG00000178752	DB			0.711091	0.181173		791	2261		2.56048e-53	1.76517e-17		151176	ERFE	1	up
ENSG00000118640	DE	DZ		0.804625	0.435017		792	884		2.58005e-53	1.28961e-38		8673	VAMP8	1	up
ENSG00000204472	DE	DZ		0.585364	0.336657		793	1277		2.63048e-53	1.28309e-29		199	AIF1	1	up
ENSG00000179958	DE	DE		-0.686725	-0.413011		794	793		3.16702e-53	1.17406e-41		79077	DCTPP1	1	down
ENSG00000160285	DE	DE	DZ	-0.780518	-0.0519251	-0.356325	795	8334	369	3.32021e-53	1	1.39423e-26	4047	LSS	1	down
ENSG00000107331	DE			0.647231		0.0429377	796		6135	3.46277e-53		1	20	ABCA2	1	up
ENSG00000025770	DB	DB	DZ	0.548111	0.336754	0.0405771	797	871	6251	3.47387e-53	4.75183e-39	1	29781	NCAPH2	1	up
ENSG00000109519	DE	DE		-0.641509	-0.25123		799	2401		4.41433e-53	1.92739e-16		80273	GRPEL1	1	down
ENSG00000124802	DE	DE	DZ	-0.617619	-0.377515	-0.188447	801	771	1348	5.12376e-53	3.4835e-42	1.48121e-08	9521	EEF1E1	1	down
ENSG00000137955	DB	DE	DZ	-0.677477	-0.172756	-0.332013	802	3996	361	5.81452e-53	9.32047e-08	7.81054e-27	5876	RABGGTB	1	down
ENSG00000172115	DE	DB	NS	-0.538592	-0.512796	-0.0180544	803	186	7456	6.31909e-53	8.94168e-86	1	54205	CYCS	2	down
ENSG00000105866	DE	DB	DB	-0.791945	-0.0824879	-0.589668	804	7244	128	6.62291e-53	1	1.06005e-45	6671	SP4	2	down
ENSG00000163453	DE	DZ	DZ	0.896383	0.683995	0.274393	805	253	986	8.53704e-53	4.8809e-75	3.85069e-12	3490	IGFBP7	2	up
ENSG00000105483	DE	DZ	DM	0.559533	0.390904	0.214902	806	727	1393	9.7049e-53	4.53282e-44	3.46215e-08	22900	CARD8	1	up
ENSG00000105486	DE	DB	DP	0.542665	0.370188	0.238586	807	863	1384	1.26067e-52	1.61541e-39	3.24614e-08	3978	LIG1	1	up
ENSG00000136159	DE	DB		0.73794	0.440283		808	584		1.30354e-52	1.92987e-49		55270	NUDT15	1	up
ENSG00000179583	DE	DZ	NS	0.542182	0.334228	-0.152965	809	1635	2343	1.52576e-52	6.37958e-24	0.00314117	4261	CIITA	1	up
ENSG00000109674	DE	DB	DZ	0.684432	0.426576	0.15668	810	714	2840	1.74176e-52	2.11852e-44	0.0903132	55247	NEIL3	1	up
ENSG00000197119	DB	DB	DE	0.588334	0.360936	0.231504	811	1048	1669	2.09831e-52	4.47615e-34	1.88143e-06	123096	SLC25A29	1	up
ENSG00000149428	DE	DE	DZ	-0.596786	-0.0248755	-0.362104	812	9492	428	2.2532e-52	1	5.67564e-24	10525	HYOU1	1	down
ENSG00000134375	DE	DB	NS	-0.540381	-0.146132	0.0226674	815	5807	7232	3.30099e-52	0.0128183	1	10440	TIMM17A	1	down
ENSG00000133316	DB	DE	DE	-0.560095	-0.0440896	0.0492036	818	8698	3233	3.81312e-52	1	0.682817	54663	WDR74	1	down
ENSG00000186532	DE	DB	DE	0.593545	0.367825	0.270332	819	705	885	6.78184e-52	7.448e-45	2.34291e-13	114826	SMYD4	1	up
ENSG00000125630	DB	DE	DZ	-0.626678	-0.104564	-0.174936	821	5571	1306	7.43528e-52	0.00418425	7.21925e-09	84172	POLR1B	1	down
ENSG00000198056	DE	DB	DE	0.562632	0.322872	0.345237	822	1523	451	7.46512e-52	2.51502e-25	4.07631e-23	5557	PRIM1	1	up
ENSG00000167114	DB	DB		-0.630734	-0.129129	-0.158283	823	6126	1133	8.02558e-52	0.0727799	1.64959e-10	10999	SLC27A4	1	down
ENSG00000167216	DB	DB	DM	0.582378	0.4053	0.415433	826	530	332	1.14539e-51	3.67547e-52	2.71603e-28	83473	KATNAL2	1	up
ENSG00000167702	DB		DZ	0.599342	0.106767	0.0851023	827	4277	4242	1.27216e-51	8.69893e-07	1	90990	KIFC2	1	up
ENSG00000072952	DE	DB	DZ	0.792617	0.414337	0.188305	830	559	2057	1.70196e-51	2.50516e-50	0.000250632	10335	IRAG1	1	up
ENSG00000182541	DE	DB	DB	0.650128	0.426475	0.281295	831	544	1116	1.96654e-51	5.61008e-51	1.17338e-10	3985	LIMK2	1	up
ENSG00000204220	DE	DB		-0.536281	-0.300318		832	1317		2.56038e-51	6.59408e-29		10471	PFDN6	1	down
ENSG00000105220	DE	DB	DZ	-0.613672	-0.201301	-0.14735	833	4584	2403	2.78288e-51	8.37385e-06	0.00467834	2821	GPI	1	down
ENSG00000147536	DB	DB	DE	0.573087	0.363007	0.142893	834	741	2655	2.80419e-51	1.4645e-43	0.0288	84296	GINS4	1	up
ENSG00000137193	DB	DB	NS	0.702658	0.259837	0.032573	835	1950	6682	2.81273e-51	2.98833e-20	1	5292	PIM1	1	up
ENSG00000011426	DB	DB	DZ	0.635479	0.35465	0.0198435	836	857	7364	3.45649e-51	1.0508e-39	1	54443	ANLN	1	up
ENSG00000119397	DE	DE	DE	0.609602	0.247814	0.108165	837	3414	3699	3.68178e-51	3.20059e-10	1	11064	CNTRL	1	up
ENSG00000154930	DE	DE	DZ	0.619453	0.193975	0.049924	838	2734	5775	4.35528e-51	4.53063e-14	1	84532	ACSS1	1	up
ENSG00000230124	DE	DB	DZ	-0.52354	-0.0679986	-0.13328	839	7697	3395	4.96924e-51	1	1	84320	ACBD6	1	down
ENSG00000185112	DE			0.860361	0.171474		840	3016		6.57462e-51	2.28002e-12		131583	FAM43A	1	up
ENSG00000117298	DB		DZ	0.641472	0.175687	0.184768	841	1765	1497	6.97494e-51	2.43173e-22	1.96007e-07	1889	ECE1	1	up
ENSG00000109445	DE	DE		-0.569948	-0.200882	-0.0834741	842	3183	2914	7.13706e-51	2.19235e-11	0.148274	27309	ZNF330	1	down
ENSG00000029363	DE	DE	DZ	-0.504691	-0.247871	-0.232992	843	2613	1168	7.8179e-51	6.05899e-15	3.34473e-10	9774	BCLAF1	1	down
ENSG00000140534	DE	DE	DZ	0.577905	0.119726	0.0899804	844	3719	4111	7.92068e-51	6.77051e-09	1	90381	TICRR	1	up
ENSG00000127124	DB		DM	0.652604	0.361588	0.525799	846	503	165	9.1264e-51	4.24666e-54	2.99159e-40	59269	HIVEP3	2	up
ENSG00000173915	DE	DB		-0.541875	-0.284521		847	819		9.60364e-51	5.29864e-41		84833	ATP5MK	1	down
ENSG00000072778	DE	DB	NS	0.644179	0.280872	-0.0163279	848	1910	7564	1.10221e-50	1.14082e-20	1	37	ACADVL	1	up
ENSG00000123360	DE		DZ	0.555572		0.0988045	849		3099	1.11121e-50		0.366178	5153	PDE1B	1	up
ENSG00000104894	DE	DB		0.859631	0.363472		851	717		1.48252e-50	2.3541e-44		951	CD37	1	up
ENSG00000068654	DB	DE	DB	-0.593827	0.0153128	-0.486852	853	9833	151	1.71557e-50	1	2.14209e-42	25885	POLR1A	1	down
ENSG00000175463	DB			0.603393	0.176112		854	1604		1.7508e-50	2.47039e-24		374403	TBC1D10C	1	up
ENSG00000090776	DM	DE	NS	0.784848	0.189949	0.00139856	855	3259	8424	1.81595e-50	5.22738e-11	1	1947	EFNB1	1	up
ENSG00000113916	DE	DB	DZ	0.812276	0.274927	0.267069	856	1432	1025	2.28582e-50	7.94083e-27	8.70361e-12	604	BCL6	1	up
ENSG00000182511	DB	DE	NS	0.571934	0.247948	-0.00535278	857	1292	8198	2.84213e-50	2.2546e-29	1	2242	FES	1	up
ENSG00000149548	DB	DE	DE	0.628018	0.276717	0.250581	859	1480	1063	2.9438e-50	4.23844e-26	2.30416e-11	80071	CCDC15	1	up
ENSG00000035664	DE	DM	DZ	0.761035	0.685521	0.540951	860	139	205	2.96909e-50	6.48466e-97	1.21379e-36	23604	DAPK2	3	up
ENSG00000160190	DB			0.545467	0.199381	0.186344	861	1774	955	2.97407e-50	3.39505e-22	2.21333e-12	54020	SLC37A1	1	up
ENSG00000198554	DE	DB	DP	0.563992	0.393138	0.189382	863	949	2202	3.1762e-50	7.241e-37	0.00092553	11169	WDHD1	1	up
ENSG00000052749	DB	DE	DZ	-0.702388	-0.0776296	-0.186117	864	7365	1344	3.28458e-50	1	1.44648e-08	23223	RRP12	1	down
ENSG00000183207	DE	DB	DB	-0.522458	-0.328521	-0.103117	865	1316	2397	3.51083e-50	6.40776e-29	0.00451745	10856	RUVBL2	1	down
ENSG00000171223	DB	DE		0.616676	0.166834		866	2985		4.43342e-50	1.75697e-12		3726	JUNB	1	up
ENSG00000101577	DE	DB	DZ	0.557223	0.436276	0.0957291	867	497	3965	4.67294e-50	2.4016e-54	1	9663	LPIN2	1	up
ENSG00000108666	DE	DE		-0.60994	-0.088173	-0.138198	868	6504	1556	4.88548e-50	0.357846	3.9644e-07	64149	C17orf75	1	down
ENSG00000111206	DE	DB	DZ	0.546269	0.340705	0.100112	869	810	3859	4.98959e-50	2.53002e-41	1	2305	FOXM1	1	up
ENSG00000184916	DM			0.551024			871			5.68373e-50			3714	JAG2	1	up
ENSG00000183018				0.543029			872			5.77199e-50			124976	SPNS2	1	up
ENSG00000112237	DB	DB	DZ	-0.527435	-0.133218	-0.102882	873	5270	3798	5.77619e-50	0.000863997	1	892	CCNC	1	down
ENSG00000119471	DB	DB	DZ	0.556308	0.332393	0.169849	874	1151	2021	6.07903e-50	9.57866e-32	0.000176937	84263	HSDL2	1	up
ENSG00000108798	DB			0.635143	0.187541		876	2002		8.07658e-50	1.04531e-19		51225	ABI3	1	up
ENSG00000163171				0.755168	0.227569		878	991		1.09648e-49	9.4179e-36		10602	CDC42EP3	1	up
ENSG00000100721	DE	DB		-0.716545	-0.469192	-0.243256	879	923	563	1.12254e-49	1.07645e-37	1.66694e-19	8115	TCL1A	1	down
ENSG00000197153	DE	DE	DE	-0.821931	-0.0270277	0.323673	880	9417	741	1.23666e-49	1	1.22653e-15	8356	H3C12	1	down
ENSG00000138777	DE	DB	DB	-0.620888	-0.26572	-0.437083	881	2283	211	1.44494e-49	2.2323e-17	4.25318e-36	27068	PPA2	1	down
ENSG00000164934	DB	DM	DZ	-0.591889	-0.26142	-0.101068	884	2903	3133	1.95199e-49	5.60871e-13	0.438422	25879	DCAF13	1	down
ENSG00000008282	DB	DB		0.604315	0.338519		885	1034		1.99321e-49	1.87132e-34		6856	SYPL1	1	up
ENSG00000131584	DE	DM	NS	0.593347	0.205103	0.0587823	886	1802	5307	2.37255e-49	6.5036e-22	1	116983	ACAP3	1	up
ENSG00000106571	DB	DB	DB	0.565684	0.334706	0.198667	889	880	2394	2.69068e-49	9.84254e-39	0.00442726	2737	GLI3	1	up
ENSG00000179832	DB	DE	DZ	0.658824	0.283135	0.0632022	890	976	5113	2.90032e-49	4.55218e-36	1	727957	MROH1	1	up
ENSG00000159433	DB	DB	DM	0.594737	0.485692	0.337708	891	279	557	3.41687e-49	5.70758e-72	1.25592e-19	57519	STARD9	1	up
ENSG00000119314	DE	DB	DB	0.560098	0.376074	0.328346	892	1009	640	3.56677e-49	4.01714e-35	1.2416e-17	9991	PTBP3	1	up
ENSG00000188878	DE	DE	NS	0.618839	0.158646	0.0342294	893	3378	6591	3.79342e-49	2.09884e-10	1	85302	FBF1	1	up
ENSG00000109805	DM	DE	DZ	0.502699	0.395711	0.112667	894	750	3628	4.54031e-49	4.21512e-43	1	64151	NCAPG	1	up
ENSG00000180096	DB	DB	DB	0.582085	0.37595	0.176665	895	1065	1744	5.04854e-49	1.28511e-33	6.10888e-06	1731	SEPTIN1	1	up
ENSG00000139625	DB		DZ	0.562427		0.101095	896		3164	5.15389e-49		0.50957	7786	MAP3K12	1	up
ENSG00000072786	DB	DB	DZ	0.610221	0.414906	0.262434	897	538	1085	6.05569e-49	2.77658e-51	4.67466e-11	6793	STK10	1	up
ENSG00000013810	DM	DZ	DZ	0.503438	0.355145	0.205267	898	839	1813	6.22876e-49	2.99148e-40	1.48028e-05	10460	TACC3	1	up
ENSG00000092470	DE	DB	DZ	0.504543	0.329111	0.432234	900	1355	341	6.39256e-49	3.33708e-28	2.04411e-27	79968	WDR76	1	up
ENSG00000060138	DE	DB		-0.688553	-0.325706	-0.087222	901	1800	3300	6.76747e-49	5.86201e-22	0.966671	8531	YBX3	1	down
ENSG00000100983	DB	DB	DZ	0.548249	0.3227	0.0947232	902	1191	3988	7.38799e-49	4.11555e-31	1	2937	GSS	1	up
ENSG00000005189	DB	DE	DZ	0.523442	0.338617	0.197941	904	928	1476	8.85122e-49	1.88046e-37	1.49068e-07	81691	REXO5	1	up
ENSG00000133056	DE	DE	DB	0.720678	0.253901	0.327677	905	1616	833	1.02279e-48	3.56554e-24	4.58447e-14	5287	PIK3C2B	1	up
ENSG00000183605	DE	DB	DZ	-0.653031	-0.246331	-0.21847	906	3212	975	1.08334e-48	2.91759e-11	3.09982e-12	119559	SFXN4	1	down
ENSG00000189067	DE	DZ		0.872737	0.569087	0.190796	907	391	1130	1.10083e-48	1.25386e-61	1.55981e-10	9516	LITAF	2	up
ENSG00000105821	DE	DB	DZ	-0.624628	-0.359527	-0.123722	909	1108	3487	1.32807e-48	1.11949e-32	1	27000	DNAJC2	1	down
ENSG00000077348	DE	DB		-0.651204	-0.435563	-0.0911521	910	640	2937	1.34029e-48	3.1671e-47	0.164694	56915	EXOSC5	1	down
ENSG00000099910	DM	DB	DM	0.549793	0.376991	0.206347	911	755	1799	1.37791e-48	5.86224e-43	1.25689e-05	84861	KLHL22	1	up
ENSG00000087086	DE	DE		0.518135	0.490138		912	106		1.4199e-48	1.72864e-105		2512	FTL	1	up
ENSG00000186635	DE		NS	0.583604	0.0931725	0.00967386	914	4561	7945	1.48684e-48	6.82641e-06	1	116985	ARAP1	1	up
ENSG00000162236	DB	DZ	DE	0.545861	0.424645	0.294411	915	786	893	1.61796e-48	7.60337e-42	2.8259e-13	6811	STX5	1	up
ENSG00000132589	DE	DB	NS	0.637286	0.186725	0.041197	916	3155	6220	1.64281e-48	1.42417e-11	1	2319	FLOT2	1	up
ENSG00000148843	DE	DE	DZ	-0.553237	-0.0695492	-0.331502	917	7638	674	1.67651e-48	1	6.01024e-17	22984	PDCD11	1	down
ENSG00000164941	DE	DE	DZ	-0.543244	-0.0022508	-0.0879886	918	10247	4161	1.76735e-48	1	1	55656	INTS8	1	down
ENSG00000221963	DE	DE	DE	0.694838	0.237943	0.134483	919	2271	2358	2.03624e-48	1.8841e-17	0.00338922	80830	APOL6	1	up
ENSG00000169607	DB	DB	DZ	0.526884	0.395941	0.0602393	922	550	5243	2.33516e-48	7.68721e-51	1	150468	CKAP2L	1	up
ENSG00000156030	DE	DE	NS	0.567556	0.14695	-0.0714139	923	4925	4743	2.52861e-48	0.000105782	1	91748	MIDEAS	1	up
ENSG00000076043	DE	DB		-0.59861	-0.168007		924	4942		2.77079e-48	0.000118871		25996	REXO2	1	down
ENSG00000136045	DE	DZ	DZ	-0.580878	-0.275289	-0.0956338	925	2124	3967	2.89903e-48	1.41819e-18	1	11137	PWP1	1	down
ENSG00000171241	DE	DB	DE	0.550705	0.56335	0.170232	926	233	2682	3.48089e-48	1.37198e-77	0.0355592	79801	SHCBP1	2	up
ENSG00000165349	DE	DB		0.619486	0.201026		928	2595		3.76828e-48	4.63132e-15		84889	SLC7A3	1	up
ENSG00000134516	DE	DB	DZ	0.569606	0.396872	0.157932	929	728	2203	3.77245e-48	4.70558e-44	0.000926704	1794	DOCK2	1	up
ENSG00000214160	DB	DM		-0.565152	-0.365657		930	777		4.36706e-48	5.6123e-42		10195	ALG3	1	down
ENSG00000187522	DE	DB	DB	-0.624055	-0.15919	-0.00597847	931	4466	8162	4.50163e-48	3.65476e-06	1	51182	HSPA14	1	down
ENSG00000128059	DE	DE	DZ	-0.617963	-0.21351	-0.187788	932	3349	1448	4.5371e-48	1.60734e-10	9.49202e-08	5471	PPAT	1	down
ENSG00000162623	DE	DZ	DZ	-0.629612	-0.308391	-0.0758838	934	1806	4556	4.94727e-48	7.27449e-22	1	127253	TYW3	1	down
ENSG00000158234	DE	DB	NS	-0.64102	-0.207598	-0.0503417	935	4479	5745	5.32816e-48	3.93087e-06	1	55179	FAIM	1	down
ENSG00000167525	DB	DE	DZ	0.599888	0.344458	0.215109	936	649	1217	5.50858e-48	1.07903e-46	1.15094e-09	147011	PROCA1	1	up
ENSG00000141682	DE	DZ		0.797364	0.481021	0.236303	937	523	719	5.69605e-48	6.79493e-53	4.13272e-16	5366	PMAIP1	1	up
ENSG00000197124	DB	DE	DZ	0.549216	0.270954	0.100542	938	1417	3852	5.70661e-48	4.89336e-27	1	91120	ZNF682	1	up
ENSG00000114023	DE	DE		-0.615576	-0.25203		939	2852		5.70995e-48	2.96309e-13		26355	FAM162A	1	down
ENSG00000132361	DE	DE	DZ	-0.565249	-0.0430166	-0.444988	940	8738	130	5.81168e-48	1	1.90364e-45	23277	CLUH	1	down
ENSG00000100106	DE	DB	DB	0.634017	0.371091	0.11906	941	661	3545	5.81781e-48	4.00235e-46	1	11078	TRIOBP	1	up
ENSG00000136161	DE	DB	DZ	0.686041	0.334459	0.122083	942	910	3505	6.96118e-48	4.40868e-38	1	1102	RCBTB2	1	up
ENSG00000183828	DB	DE		0.524402	0.302641		943	849		7.43136e-48	6.16548e-40		256281	NUDT14	1	up
ENSG00000112249	DB	DE	DB	0.666834	0.551192	0.489329	944	555	191	7.55462e-48	1.22891e-50	6.34295e-38	10973	ASCC3	2	up
ENSG00000080608	DB	DB	DB	-0.597646	-0.48904	-0.693609	945	575	45	8.83889e-48	7.1378e-50	9.76415e-76	9933	PUM3	2	down
ENSG00000151065	DB	DB	DZ	0.583286	0.17736	0.149398	946	2722	2008	9.45237e-48	3.66178e-14	0.000151652	196513	DCP1B	1	up
ENSG00000089094	DB	DB	DB	0.58289	0.328692	0.285478	948	1172	1188	1.20674e-47	1.89306e-31	5.93643e-10	84678	KDM2B	1	up
ENSG00000160209	DB	DB	DZ	0.547857	0.245501	0.175149	949	1987	1772	1.23458e-47	7.52701e-20	8.86317e-06	8566	PDXK	1	up
ENSG00000254087	DB	DE	DZ	0.565065	0.353408	0.248192	950	678	812	1.25133e-47	1.32016e-45	2.40669e-14	4067	LYN	1	up
ENSG00000137500	DB	DZ	DZ	0.596906	0.415281	0.0765679	951	623	3242	1.41495e-47	8.77385e-48	0.700286	60492	CCDC90B	1	up
ENSG00000136295	DE	DE	NS	0.526534	0.225881	-0.0696956	952	1938	4809	1.54964e-47	2.32737e-20	1	80727	TTYH3	1	up
ENSG00000179041	DB			-0.57558	-0.109798		953	5103		1.59882e-47	0.000307361		23212	RRS1	1	down
ENSG00000106554	DM	DE	NS	-0.510062	-0.0940015	-0.12099	954	7020	3518	1.61086e-47	1	1	54927	CHCHD3	1	down
ENSG00000106123	DB			0.638999	0.245555		955	1080		1.69642e-47	3.07171e-33		2051	EPHB6	1	up
ENSG00000163975	DB		DZ	0.634961	0.1692	0.196354	956	2628	1757	1.79601e-47	8.67611e-15	7.35118e-06	4241	MELTF	1	up
ENSG00000168827	DE	DE	DZ	-0.533609	-0.0742466	-0.151347	957	7478	1960	1.92576e-47	1	8.27226e-05	85476	GFM1	1	down
ENSG00000267041	DZ		DZ	0.540069	0.174218	0.114613	958	2236	3266	2.26931e-47	1.19172e-17	0.804453	342892	ZNF850	1	up
ENSG00000141101	DM	DB		-0.556317	-0.252473	-0.080652	959	2319	2339	2.9849e-47	4.82611e-17	0.00302565	28987	NOB1	1	down
ENSG00000196118	DB			0.527838	0.3207		960	577		3.05908e-47	8.49698e-50		90835	CFAP119	1	up
ENSG00000118308	DE	DE	DZ	0.700848	0.646581	0.518124	964	365	177	4.58047e-47	1.90075e-64	2.56256e-39	4033	IRAG2	3	up
ENSG00000171522	DZ			0.603619	0.118811		965	2492		5.69552e-47	7.48576e-16		5734	PTGER4	1	up
ENSG00000132128	DE	DE	DZ	-0.657378	0.00722307	-0.0890353	966	10102	4136	6.01493e-47	1	1	10489	LRRC41	1	down
ENSG00000166349	DE	DB	DB	-0.521586	-0.104132	-0.589747	967	6911	85	6.28158e-47	1	2.38758e-56	5896	RAG1	2	down
ENSG00000168297	DB	DM	DE	0.573279	0.412919	0.265808	968	883	1308	7.34199e-47	1.14379e-38	7.58958e-09	54899	PXK	1	up
ENSG00000130066	DE	DZ		0.701616	0.553471	0.338386	969	210	166	7.58978e-47	6.35295e-81	6.96662e-40	6303	SAT1	2	up
ENSG00000105642	DE	DM	DB	-0.545044	-0.0370943	-0.3759	970	6239	418	7.65095e-47	0.121068	3.18581e-24	3780	KCNN1	1	down
ENSG00000090006	DE	DB	DB	0.677441	0.267362	0.158792	971	1668	2922	9.56147e-47	1.7116e-23	0.152571	8425	LTBP4	1	up
ENSG00000137804	DE	DE	DM	0.461535	0.52486	0.429894	972	286	355	9.75352e-47	5.44635e-71	4.97607e-27	51203	NUSAP1	1	up
ENSG00000144827	DB	DB	NS	0.505852	0.179512	0.0379831	973	4004	6390	1.06883e-46	1.00585e-07	1	55347	ABHD10	1	up
ENSG00000115085	DZ			0.534456	0.146225		974	2093		1.07897e-46	5.58934e-19		7535	ZAP70	1	up
ENSG00000196449	DE	DE		-0.615698	-0.196522		975	3144		1.37424e-46	1.12663e-11		79693	YRDC	1	down
ENSG00000250312	DE	DB	NS	0.525178	0.288921	0.0612958	976	2105	5190	1.50792e-46	9.50285e-19	1	255403	ZNF718	1	up
ENSG00000167895				0.507766			977			1.53198e-46			147138	TMC8	1	up
ENSG00000115884	DE			0.675967	0.169811		978	2309		1.54477e-46	3.94268e-17		6382	SDC1	1	up
ENSG00000109689	DE	DE	DE	0.625025	0.667542	0.426899	979	146	134	2.48304e-46	1.82685e-94	1.52121e-44	57620	STIM2	2	up
ENSG00000142449			DE	0.534865	0.223594	0.393759	980	1302	377	2.69215e-46	3.33122e-29	4.47598e-26	84467	FBN3	1	up
ENSG00000151304	DE	DE	DZ	-0.600972	-0.122955	-0.203336	981	4922	1053	2.91619e-46	0.000102977	1.71569e-11	153443	SRFBP1	1	down
ENSG00000214706	DE	DE		-0.607093	-0.145624		983	4610		3.45868e-46	1.03816e-05		7866	IFRD2	1	down
ENSG00000164330	DE	DE	DE	-0.558927	0.151203	-0.499065	984	6003	53	3.5256e-46	0.0358992	1.74029e-70	1879	EBF1	1	down
ENSG00000164338	DE	DE		-0.572591	-0.0675164		985	7717		3.56439e-46	1		84135	UTP15	1	down
ENSG00000164818	DE	DE		-0.554199	-0.0519533	-0.354725	986	8332	149	3.74703e-46	1	1.58374e-42	54919	DNAAF5	1	down
ENSG00000100266	DE	DB	DP	0.523097	0.336328	0.195119	987	1164	2443	3.76966e-46	1.19481e-31	0.00669684	11252	PACSIN2	1	up
ENSG00000152894	DM	DE	DE	-0.513973	0.0207688	-0.569314	988	9630	39	3.79141e-46	1	4.40629e-79	5796	PTPRK	2	down
ENSG00000284753	DB	DE		-0.615853	-0.226057		989	2643		4.10012e-46	1.07595e-14		110599564	EEF1AKMT4	1	down
ENSG00000233822	DE	DE		-0.567783	0.0786036	-0.0366339	990	7341	6467	4.1969e-46	1	1	8341	H2BC15	1	down
ENSG00000139343	DB	DE	NS	-0.569686	-0.494693	-0.0365313	991	72	6475	4.76689e-46	1.11898e-125	1	6636	SNRPF	1	down
ENSG00000143862	DE	DE		0.529015	0.233003		992	1793		6.0304e-46	4.89739e-22		127829	ARL8A	1	up
ENSG00000039123	DE	DB	DZ	-0.507077	-0.0263877	-0.103944	996	9438	2386	7.74998e-46	1	0.00425632	23517	MTREX	1	down
ENSG00000171867	DE	DB		0.566144	0.257016		998	1497		8.21039e-46	6.8934e-26		5621	PRNP	1	up
ENSG00000112137	DE	DZ	DZ	0.781453	0.645808	0.391598	999	238	604	8.63361e-46	8.02198e-77	1.4537e-18	221692	PHACTR1	2	up
ENSG00000132646	DE	DB	DE	0.444557	0.594355	0.211028	1001	227	1694	9.15702e-46	2.29276e-78	2.74314e-06	5111	PCNA	1	up
ENSG00000189308	DE	DB	DZ	0.55405	0.335942	0.0999464	1002	933	3864	9.93817e-46	2.4081e-37	1	132660	LIN54	1	up
ENSG00000160685	DM			0.513457			1004			1.34821e-45			51043	ZBTB7B	1	up
ENSG00000172893	DE	DE		-0.737114	-0.119756		1006	6500		1.5613e-45	0.354283		1717	DHCR7	1	down
ENSG00000171148	DE	DB		0.59549	0.337394		1007	835		1.56824e-45	2.66741e-40		10474	TADA3	1	up
ENSG00000110848				0.758372	0.359487		1009	774		1.78496e-45	4.08258e-42		969	CD69	1	up
ENSG00000079134	DE	DE	DZ	-0.559062	-0.128655	-0.180902	1010	5541	2075	1.82558e-45	0.00355826	0.000274744	9984	THOC1	1	down
ENSG00000149679	DE	DB	NS	0.588587	0.191629	0.00872252	1011	2412	8000	2.13025e-45	2.29701e-16	1	81928	CABLES2	1	up
ENSG00000177383	DE	DB		0.560625	0.365227		1013	921		2.37409e-45	1.02742e-37		64110	MAGEF1	1	up
ENSG00000122694	DE	DB		0.625253	0.362163	0.0809062	1016	730	4381	3.99269e-45	4.85059e-44	1	152007	GLIPR2	1	up
ENSG00000100206	DE	DE	DB	0.572192	0.330564	0.244026	1017	805	853	4.96574e-45	2.36894e-41	8.03479e-14	11144	DMC1	1	up
ENSG00000124785	DE	DE	DZ	-0.760087	-0.39299	-0.194844	1018	1900	1368	5.00042e-45	9.4159e-21	2.21024e-08	51299	NRN1	1	down
ENSG00000162402	DE	DE	DM	-0.570928	0.021648	-0.434426	1019	9591	302	5.07966e-45	1	1.00201e-29	23358	USP24	1	down
ENSG00000142784	DE		DB	0.557668	0.160203	0.187306	1020	2895	1700	6.03883e-45	5.08751e-13	3.14474e-06	23038	WDTC1	1	up
ENSG00000085999	DB	DB	DZ	0.503772	0.284693	0.126648	1023	1543	3452	6.30932e-45	4.28072e-25	1	8438	RAD54L	1	up
ENSG00000118495	DB	DE	DB	0.53624	0.330919	0.20042	1024	851	1847	7.58798e-45	7.77385e-40	2.2234e-05	5325	PLAGL1	1	up
ENSG00000126226	DE	DE	DZ	-0.515572	-0.122374	-0.215052	1026	5686	1093	1.09665e-44	0.00709569	6.15426e-11	55795	PCID2	1	down
ENSG00000109113	DB	DE		0.538671	0.284595		1027	1060		1.10022e-44	1.00006e-33		83871	RAB34	1	up
ENSG00000011638	DE	DZ	DZ	0.535731	0.369544	0.052032	1028	914	5646	1.11252e-44	6.96526e-38	1	57146	LDAF1	1	up
ENSG00000132938				0.29915	0.345129	0.601097	1030	310	22	1.34693e-44	3.38269e-69	6.11549e-91	23281	MTUS2	1	up
ENSG00000119333	DB	DE	DE	0.553959	0.498439	0.156999	1031	412	2919	1.41826e-44	1.11075e-59	0.151226	89891	DYNC2I2	1	up
ENSG00000197238	DE			-0.836843			1033			1.45927e-44			8363	H4C11	1	down
ENSG00000178202	DE		DZ	0.662134	0.115583	0.0706954	1035	5289	4764	1.52201e-44	0.000958359	1	143888	POGLUT3	1	up
ENSG00000123329	DB			0.550999	0.180636	0.0960812	1036	2146	2297	1.66697e-44	2.10605e-18	0.00219695	64333	ARHGAP9	1	up
ENSG00000166548	DB	DE	DZ	0.599696	0.236437	0.179111	1037	1442	1324	1.90798e-44	9.75402e-27	1.04922e-08	7084	TK2	1	up
ENSG00000180228	DE	DB	DZ	-0.567853	-0.04798	-0.106831	1038	8520	2516	1.92179e-44	1	0.0116313	8575	PRKRA	1	down
ENSG00000170584	DB	DZ		-0.585874	-0.263394		1040	1901		2.19419e-44	9.79233e-21		134492	NUDCD2	1	down
ENSG00000152926	DE		DB	0.596916		0.111263	1041		3651	3.39841e-44		1	51351	ZNF117	1	up
ENSG00000196358	DB		DZ	0.581289	0.131891	0.109961	1044	3787	2984	4.41584e-44	1.33636e-08	0.206878	84628	NTNG2	1	up
ENSG00000065057	DE	DZ		-0.557948	-0.279009		1045	2114		4.50348e-44	1.0918e-18		4913	NTHL1	1	down
ENSG00000065320	DZ	DB	DM	0.550508	0.504799	0.60422	1046	370	141	4.90187e-44	3.51156e-64	9.44011e-44	9423	NTN1	3	up
ENSG00000103522				0.573983			1047			5.3783e-44			50615	IL21R	1	up
ENSG00000145247	DE	DM		0.586026	0.413068		1048	870		5.51992e-44	4.21047e-39		132299	OCIAD2	1	up
ENSG00000106477	DE	DE		-0.570341	-0.136251	-0.160531	1050	5835	1257	5.73672e-44	0.0148788	2.27276e-09	95681	CEP41	1	down
ENSG00000183722	DB	DB	DB	0.536181	0.555806	0.515052	1052	294	248	6.39483e-44	1.78809e-70	1.67097e-33	10186	LHFPL6	3	up
ENSG00000185650	DE	DZ	DM	0.584252	0.327737	0.0670526	1054	1734	2971	1.08907e-43	9.00637e-23	0.193223	677	ZFP36L1	1	up
ENSG00000122034	DB	DE		-0.543062	-0.411293	-0.122118	1055	474	2391	1.10854e-43	2.05295e-55	0.00438175	2971	GTF3A	1	down
ENSG00000146072	DE	DE	DZ	-0.61468	0.0685987	-0.395138	1056	7668	261	1.16924e-43	1	2.63739e-32	27242	TNFRSF21	1	down
ENSG00000203880	DB	DE	DZ	0.56356	0.148199	0.0353337	1057	4693	6534	1.17765e-43	1.82229e-05	1	55251	PCMTD2	1	up
ENSG00000116852	DB		DZ	0.580402		0.132334	1058		2583	1.28698e-43		0.0185613	23046	KIF21B	1	up
ENSG00000101017	DB			0.542833	0.185304		1059	1819		1.40864e-43	1.10091e-21		958	CD40	1	up
ENSG00000110756	DE	DE	DZ	0.538757	0.279834	0.0584097	1060	1601	5322	1.51731e-43	2.42753e-24	1	11234	HPS5	1	up
ENSG00000125912	DM	DE	DB	-0.517222	-0.0326303	-0.397775	1062	9172	284	1.89599e-43	1	6.48559e-31	56926	NCLN	1	down
ENSG00000184178	DE	DE	DZ	-0.57798	-0.27055	-0.900656	1063	2793	11	2.22713e-43	1.23314e-13	3.27273e-125	152579	SCFD2	2	down
ENSG00000166340	DB	DE	NS	0.50433	0.137433	0.0089043	1065	5016	7990	2.34256e-43	0.000172901	1	1200	TPP1	1	up
ENSG00000117133	DB	DE	NS	-0.553351	-0.0791747	-0.0281396	1066	7326	6938	2.65017e-43	1	1	80135	RPF1	1	down
ENSG00000197299	DE	DB	DZ	0.550672	0.513784	0.401502	1067	489	402	2.72632e-43	1.0019e-54	6.15603e-25	641	BLM	2	up
ENSG00000141582	DM	DZ	DM	0.681086	0.41967	0.19904	1068	924	1707	2.81176e-43	1.50351e-37	3.55761e-06	8535	CBX4	1	up
ENSG00000152804	DE	DB		0.743474	0.240663		1069	2106		2.88217e-43	9.6235e-19		3087	HHEX	1	up
ENSG00000261236	DE	DZ		-0.532285	-0.219374	-0.118898	1070	2912	2186	3.3704e-43	5.86179e-13	0.000831795	23246	BOP1	1	down
ENSG00000090013	DB	DZ		0.563329	0.499295	0.0925138	1071	333	2976	3.42846e-43	5.14352e-67	0.198803	645	BLVRB	1	up
ENSG00000178585	DE	DB	DZ	0.575059	0.301937	0.118499	1072	1596	3551	3.47455e-43	2.06769e-24	1	56998	CTNNBIP1	1	up
ENSG00000071073	DE	DE	DZ	0.561441	0.219449	0.137464	1073	1721	2620	3.82802e-43	6.32596e-23	0.0225316	11320	MGAT4A	1	up
ENSG00000123975	DB	DE	DE	-0.701931	-0.380024	0.0323909	1074	1593	6694	3.86204e-43	1.96297e-24	1	1164	CKS2	1	down
ENSG00000112029	DE	DZ	DE	0.520253	0.376051	0.169714	1075	911	2179	3.96221e-43	5.06257e-38	0.000780121	26271	FBXO5	1	up
ENSG00000197530	DE	DE	NS	0.545411	0.150782	-0.00643122	1076	3488	8144	4.17529e-43	7.14291e-10	1	142678	MIB2	1	up
ENSG00000130717	DE	DE		0.545557	0.254232	0.0182959	1078	1696	7443	4.36723e-43	2.90051e-23	1	83549	UCK1	1	up
ENSG00000216490	DB	DB		0.681976	0.39169		1079	890		4.79134e-43	1.62576e-38		10437	IFI30	1	up
ENSG00000092929	DB	DE	NS	0.622633	0.231779	0.0116076	1080	1637	7829	5.141e-43	6.59918e-24	1	201294	UNC13D	1	up
ENSG00000101336				0.53184	0.183615	0.152972	1081	1090	738	5.21739e-43	4.56071e-33	1.1137e-15	3055	HCK	1	up
ENSG00000003400	DB		DZ	0.552414	0.104023	0.0768252	1082	3437	4525	5.99184e-43	3.90372e-10	1	843	CASP10	1	up
ENSG00000109390	DE	DZ		-0.544608	-0.484036		1084	431		6.51138e-43	2.62727e-58		4717	NDUFC1	1	down
ENSG00000102445	DE	DE	DZ	0.727734	0.63462	0.417169	1086	360	473	7.79678e-43	1.36283e-64	2.42997e-22	80183	RUBCNL	2	up
ENSG00000123179	DE	DM	DZ	-0.564141	-0.366531	-0.128972	1088	1298	2705	8.63568e-43	2.83544e-29	0.0405541	84650	EBPL	1	down
ENSG00000069424	DB		DZ	0.610155	0.215367	0.223329	1089	1136	1030	9.12228e-43	4.15333e-32	9.46158e-12	8514	KCNAB2	1	up
ENSG00000198938	DE	DE	DB	-0.342177	0.0114899	0.599398	1090	9962	525	1.01546e-42	1	1.29165e-20	4514	COX3	1	up
ENSG00000066379	DE	DB		-0.531946	-0.256829		1091	3234		1.0415e-42	4.13691e-11		30834	POLR1H	1	down
ENSG00000073536	DE	DE		-0.555768	-0.0707183	-0.124541	1092	7594	1741	1.14538e-42	1	5.98895e-06	54475	NLE1	1	down
ENSG00000135476	DZ		NS	0.548707	0.209159	-0.0632339	1094	1652	5111	1.19922e-42	1.10032e-23	1	9700	ESPL1	1	up
ENSG00000111860	DB	DB	DM	0.556858	0.424575	0.386007	1095	660	416	1.33671e-42	3.90446e-46	2.64069e-24	387119	CEP85L	1	up
ENSG00000120913	DB	DE		0.572983	0.255965		1096	1300		1.37986e-42	3.23634e-29		64236	PDLIM2	1	up
ENSG00000145779	DM	DB	DE	0.566643	0.450559	0.332142	1099	504	734	2.02644e-42	4.31223e-54	1.04514e-15	25816	TNFAIP8	1	up
ENSG00000185527	DE			0.589086	0.291579		1100	788		2.05127e-42	9.12478e-42		5148	PDE6G	1	up
ENSG00000165175	DB	DE	DZ	-0.539291	-0.103602	-0.290974	1104	6915	506	3.23304e-42	1	3.23783e-21	58526	MID1IP1	1	down
ENSG00000169499	DE		DZ	0.586368	0.234873	0.269467	1105	1319	848	3.25273e-42	6.85672e-29	7.03566e-14	59339	PLEKHA2	1	up
ENSG00000135643	DB	DB	DZ	0.566437	0.365052	0.187753	1108	813	1248	3.85519e-42	3.19425e-41	1.99598e-09	27345	KCNMB4	1	up
ENSG00000127586	DB	DE	DE	0.533831	0.154346	0.176685	1109	3918	2656	4.10443e-42	4.57582e-08	0.0291409	63922	CHTF18	1	up
ENSG00000105655	DE	DB		0.619661	0.4445		1112	617		5.70917e-42	5.64038e-48		51477	ISYNA1	1	up
ENSG00000169744	DE	DB	DB	-0.557549	-0.189238	-0.819239	1113	4796	38	6.35344e-42	4.21084e-05	2.23053e-79	9079	LDB2	2	down
ENSG00000198771	DE	DZ	DM	-0.512242	-0.271076	-0.396815	1114	1946	218	7.39896e-42	2.68031e-20	9.24268e-36	92241	RCSD1	1	down
ENSG00000162972	DE	DE		-0.540699	-0.0140747	-0.0761969	1116	9888	4549	8.1916e-42	1	1	79568	MAIP1	1	down
ENSG00000084070	DE	DB	DZ	0.573695	0.267971	0.206203	1121	1808	1493	1.16132e-41	7.46229e-22	1.86511e-07	64744	SMAP2	1	up
ENSG00000170085	DZ	DB	DZ	0.523273	0.386245	0.102342	1122	916	3810	1.16844e-41	7.54473e-38	1	375484	SIMC1	1	up
ENSG00000165244	DZ	DB	DZ	0.529989	0.387655	0.193325	1124	983	1606	1.20893e-41	6.48027e-36	8.10652e-07	195828	ZNF367	1	up
ENSG00000139880	DE		NS	0.657244	0.177138	-0.0158283	1125	2151	7590	1.22312e-41	2.30865e-18	1	64403	CDH24	1	up
ENSG00000159199	DB	DE		-0.58871	-0.380008		1126	1050		1.5361e-41	5.95094e-34		516	ATP5MC1	1	down
ENSG00000079459	DB	DE	DZ	-0.601164	-0.248357	-0.13778	1128	3438	3364	1.57509e-41	3.96647e-10	1	2222	FDFT1	1	down
ENSG00000173530	DZ			0.519598	0.264869	0.448513	1132	1216	137	2.17168e-41	1.50332e-30	2.59019e-44	8793	TNFRSF10D	1	up
ENSG00000138442	DE	DE	DZ	-0.554869	-0.114662	-0.167974	1136	6530	1617	2.55561e-41	0.382694	9.34782e-07	55759	WDR12	1	down
ENSG00000165389	DB	DB		0.535605	0.247513		1137	2017		2.59093e-41	1.30226e-19		171546	SPTSSA	1	up
ENSG00000127084	DE	DE	DZ	0.561157	0.223178	0.0554759	1138	1831	5467	2.77886e-41	1.65801e-21	1	89846	FGD3	1	up
ENSG00000177628	DB	DB		0.550196	0.29677	0.0271522	1139	1294	7000	2.90277e-41	2.43403e-29	1	2629	GBA1	1	up
ENSG00000122224	DB	DE		0.608142	0.229889		1140	1438		2.973e-41	8.92809e-27		4063	LY9	1	up
ENSG00000163029	DB	DZ	DB	0.509073	0.413411	0.417579	1141	779	336	3.11526e-41	5.88645e-42	7.39975e-28	79677	SMC6	1	up
ENSG00000127920	DB	DE		-0.630614	-0.0527771		1142	8295		3.37487e-41	1		2791	GNG11	1	down
ENSG00000133027	DB	DE	DZ	-0.570037	-0.0544335	-0.073177	1144	8223	4659	4.20724e-41	1	1	10400	PEMT	1	down
ENSG00000054965	DE	DZ	DM	0.516871	0.648335	0.364619	1145	184	458	4.23586e-41	3.17359e-86	6.34984e-23	23201	FAM168A	2	up
ENSG00000099194	DE			-0.949492	-0.0573064	-0.0960281	1148	8104	2010	5.52798e-41	1	0.000155862	6319	SCD	1	down
ENSG00000100413	DE	DE		-0.578223	-0.0892554	-0.0933069	1149	7090	3108	5.99958e-41	1	0.385409	171568	POLR3H	1	down
ENSG00000132768	DE	DE		-0.605368	-0.104956		1152	6117		6.62021e-41	0.0700164		1802	DPH2	1	down
ENSG00000172725	DB			0.558538	0.215521		1153	1228		8.2987e-41	2.06368e-30		57175	CORO1B	1	up
ENSG00000164663	DE	DZ	DE	0.519203	0.538319	0.463593	1155	438	202	9.6707e-41	3.54036e-58	8.97356e-37	25862	USP49	2	up
ENSG00000185800	DE			-0.591384			1156			1.0362e-40			1762	DMWD	1	down
ENSG00000185262	DE	DZ		0.573188	0.511962	0.0590854	1160	407	5293	1.25643e-40	6.62393e-60	1	283991	UBALD2	2	up
ENSG00000139436	DE	DB	NS	0.526906	0.333991	0.0413621	1161	990	6210	1.31455e-40	9.11268e-36	1	9815	GIT2	1	up
ENSG00000129925	DE	DE	DB	0.505489	0.218569	0.0171001	1162	2426	7522	1.45427e-40	2.68507e-16	1	58986	PGAP6	1	up
ENSG00000139734	DE	DE	DB	0.570833	0.810111	0.593375	1163	84	56	1.74639e-40	3.21771e-119	7.695e-70	81624	DIAPH3	3	up
ENSG00000175197	DE	DZ		1.12928	0.614777	0.60155	1164	352	79	1.85436e-40	4.68244e-65	6.92399e-59	1649	DDIT3	3	up
ENSG00000135778	DE	DZ	DZ	0.597198	0.379564	0.141426	1166	1049	2552	2.67204e-40	4.68602e-34	0.0148077	84284	NTPCR	1	up
ENSG00000167720	DE	DB	DZ	0.546439	0.258992	0.0367918	1168	1846	6454	2.73732e-40	2.84076e-21	1	63826	SRR	1	up
ENSG00000140199	DE	DB	DE	0.558135	0.427294	0.311831	1169	436	756	2.77579e-40	3.14545e-58	3.22154e-15	9990	SLC12A6	1	up
ENSG00000004478	DE	DM		-0.586717	-0.394004	-0.109542	1173	1044	1896	4.03099e-40	3.06679e-34	4.15856e-05	2288	FKBP4	1	down
ENSG00000150977	DE	DB		0.576064	0.314742	0.162751	1174	1349	1292	4.08134e-40	2.40837e-28	5.30918e-09	196383	RILPL2	1	up
ENSG00000100906	DE	DM	NS	-0.512484	-0.465084	0.00495511	1176	545	8222	6.96241e-40	6.11576e-51	1	4792	NFKBIA	1	down
ENSG00000111725	DB	DE	NS	0.525286	0.196805	0.00541083	1179	3335	8196	8.76053e-40	1.28972e-10	1	5564	PRKAB1	1	up
ENSG00000171310	DE	DE	DE	0.570647	0.619024	0.209256	1180	235	2362	8.76569e-40	1.7327e-77	0.00349822	50515	CHST11	2	up
ENSG00000143772	DB		DE	0.534948	0.138062	0.216023	1183	2699	1911	9.20811e-40	2.53761e-14	4.87786e-05	3707	ITPKB	1	up
ENSG00000058600	DE	DE	DM	-0.6261	-0.10747	-0.47509	1185	6179	129	1.0757e-39	0.094239	1.26592e-45	55718	POLR3E	1	down
ENSG00000139679	DE	DE		0.755556	0.194876	0.100509	1187	2829	2350	1.2343e-39	1.98455e-13	0.0032196	10161	LPAR6	1	up
ENSG00000116791	DB	DE		-0.589228	-0.0815026		1189	6630		1.3681e-39	0.545923		1429	CRYZ	1	down
ENSG00000175832	DE	DE	DZ	-0.527642	-0.121086	-0.1619	1190	6666	2004	1.39418e-39	0.619599	0.000142427	2118	ETV4	1	down
ENSG00000113643	DE	DB	NS	-0.525641	-0.0643402	-0.0787539	1191	7836	4451	1.40339e-39	1	1	5917	RARS1	1	down
ENSG00000174500	DZ	DE		0.615303	0.187915	0.0750275	1192	3467	3168	1.41995e-39	5.33059e-10	0.512905	257144	GCSAM	1	up
ENSG00000174130	DB			0.56671			1195			1.62933e-39			10333	TLR6	1	up
ENSG00000164187	DZ		DZ	0.554912	0.143534	0.0678818	1197	3418	4885	1.85284e-39	3.45016e-10	1	92255	LMBRD2	1	up
ENSG00000100027	DB	DB	DB	0.572147	0.483458	0.436519	1199	357	405	2.25521e-39	9.01878e-65	8.69947e-25	29799	YPEL1	1	up
ENSG00000172007	DE			0.547685	0.123437		1202	3351		2.4175e-39	1.61548e-10		83452	RAB33B	1	up
ENSG00000241839	DB			0.561081		0.106831	1203		2351	2.71856e-39		0.00323778	80301	PLEKHO2	1	up
ENSG00000105397	DE	DE	DZ	0.502447	0.171496	0.087198	1204	3103	4183	2.73953e-39	6.37126e-12	1	7297	TYK2	1	up
ENSG00000205336	DB			0.512293			1206			3.03452e-39			9289	ADGRG1	1	up
ENSG00000075618	DE	DB	DE	0.593036	0.348438	0.247442	1207	1325	1329	3.14953e-39	8.4967e-29	1.115e-08	6624	FSCN1	1	up
ENSG00000166012	DE	DE	DB	-0.53102	-0.391798	-0.406817	1209	1058	326	3.3792e-39	8.9988e-34	1.18961e-28	79101	TAF1D	1	down
ENSG00000117411	DE	DE		-0.542633	-0.0697089		1211	7630		3.40999e-39	1		8704	B4GALT2	1	down
ENSG00000117305	DE	DE	DZ	0.52915	0.220958	0.0625687	1216	1968	5140	4.69809e-39	4.47459e-20	1	3155	HMGCL	1	up
ENSG00000115902	DE	DE	DZ	0.607007	0.229749	0.091878	1218	1557	4060	5.30462e-39	6.5787e-25	1	6509	SLC1A4	1	up
ENSG00000136982	DB	DB	DZ	0.52777	0.226538	0.120631	1219	2086	2593	6.02673e-39	5.29109e-19	0.0194539	79075	DSCC1	1	up
ENSG00000105856	DE	DE	DZ	0.549133	0.221712	0.146797	1225	2267	1390	9.38741e-39	1.80812e-17	3.39261e-08	26959	HBP1	1	up
ENSG00000013288	DB		NS	0.53042	0.0917519	0.0533911	1227	4073	5580	9.98177e-39	1.83143e-07	1	23324	MAN2B2	1	up
ENSG00000090097	DB			0.500249	0.213705	0.0922023	1230	1507	4050	1.12563e-38	1.07414e-25	1	57060	PCBP4	1	up
ENSG00000160298	DE	DB	DB	0.526619	0.543096	0.453634	1232	284	370	1.61458e-38	4.56127e-71	1.77819e-26	54058	C21orf58	2	up
ENSG00000005100	DE	DE	DZ	-0.569686	-0.108609	-0.249952	1233	6376	627	1.65165e-38	0.203638	6.58121e-18	56919	DHX33	1	down
ENSG00000186767	DE			0.577511	0.0734777		1234	4974		1.76659e-38	0.000144967		139886	SPIN4	1	up
ENSG00000108819	DE			0.532947			1235			1.76976e-38			84687	PPP1R9B	1	up
ENSG00000166394	DE	DE	NS	0.598842	0.222987	-0.0488883	1241	2225	5825	2.20937e-38	1.13098e-17	1	51700	CYB5R2	1	up
ENSG00000069966	DE	DB	DZ	0.523599	0.393796	0.20794	1249	671	1465	3.72083e-38	8.50017e-46	1.28336e-07	10681	GNB5	1	up
ENSG00000029153	DB	DB	DZ	0.515034	0.258927	0.124087	1251	1743	3482	4.04371e-38	1.29935e-22	1	56938	BMAL2	1	up
ENSG00000135842	DE	DE	DM	0.609581	0.631376	0.554283	1256	339	163	7.09638e-38	1.37335e-66	8.91769e-41	116496	NIBAN1	3	up
ENSG00000002822	DE	DB	NS	0.55651	0.494839	0.0939689	1258	440	4001	7.65677e-38	4.74183e-58	1	8379	MAD1L1	1	up
ENSG00000117616	DB	DB	DB	0.517637	0.245871	0.336043	1259	2251	615	8.00486e-38	1.51303e-17	2.65934e-18	57035	RSRP1	1	up
ENSG00000166130	DB	DB		0.507927	0.392726	0.104305	1260	1105	3771	8.34282e-38	8.563e-33	1	121457	IKBIP	1	up
ENSG00000104783	DZ	DE		0.515322	0.325515	0.116979	1264	843	2870	1.03268e-37	4.0325e-40	0.109809	3783	KCNN4	1	up
ENSG00000143797	DB	DZ	DB	0.511378	0.408887	0.30671	1266	680	684	1.16459e-37	1.61781e-45	8.93623e-17	129642	MBOAT2	1	up
ENSG00000153574	DE	DE		-0.5825	-0.0783321		1269	7348		1.44105e-37	1		22934	RPIA	1	down
ENSG00000177602	DZ			0.503193	0.0601226		1270	6335		1.44366e-37	0.171255		83903	HASPIN	1	up
ENSG00000105321	DE		NS	0.517972	0.120987	-0.0236148	1271	3642	7184	1.57673e-37	2.83448e-09	1	26093	CCDC9	1	up
ENSG00000101347	DZ			0.564763			1272			1.58793e-37			25939	SAMHD1	1	up
ENSG00000111641	DE	DE	DZ	-0.502798	-0.116945	-0.189186	1273	5796	1238	1.61533e-37	0.0121172	1.67058e-09	4839	NOP2	1	down
ENSG00000090060	DE	DB	DZ	-0.520792	-0.497529	-0.190381	1274	383	1897	1.63957e-37	1.65752e-62	4.23116e-05	10914	PAPOLA	1	down
ENSG00000115539	DE	DE		-0.533694	-0.143531		1275	5932		1.86069e-37	0.025305		79031	PDCL3	1	down
ENSG00000196092	DE	DB	DE	-0.431759	-0.150695	-0.772439	1276	5500	6	1.87838e-37	0.00297763	7.70437e-140	5079	PAX5	1	down
ENSG00000198937	DE	DE		-0.509065	-0.296674		1277	2375		1.98257e-37	1.0676e-16		154467	CCDC167	1	down
ENSG00000168283	DE	DE		-0.553476	-0.0670016	-0.0941318	1279	7735	2964	2.28453e-37	1	0.18573	648	BMI1	1	down
ENSG00000087074	DB	DB		0.674362	0.426102	0.376898	1285	642	140	3.16177e-37	5.20899e-47	9.14487e-44	23645	PPP1R15A	1	up
ENSG00000179163	DB	DB	DZ	0.604782	0.287635	0.123436	1289	2203	3015	4.08194e-37	5.92611e-18	0.249572	2517	FUCA1	1	up
ENSG00000051620	DE	DB		-0.556746	-0.245341		1290	2240		4.76597e-37	1.23158e-17		23593	HEBP2	1	down
ENSG00000198886	DE	DE	DM	-0.298446	0.0586483	0.60334	1291	8057	868	5.22945e-37	1	1.24042e-13	4538	ND4	1	up
ENSG00000197265	DE	DE	DZ	-0.506474	-0.0789246	-0.181206	1293	7335	1982	5.26453e-37	1	0.00010959	2961	GTF2E2	1	down
ENSG00000167196	DE	DZ	DE	0.556535	0.318277	0.242664	1294	1789	1408	5.27439e-37	4.21596e-22	4.32418e-08	26263	FBXO22	1	up
ENSG00000107815	DE	DE		-0.525403	-0.0422953	-0.103554	1296	8770	2383	7.75517e-37	1	0.00419323	56652	TWNK	1	down
ENSG00000254469	DB	DB	DE	0.536086	0.345975	0.180013	1297	891	2041	8.6914e-37	1.82205e-38	0.000208426	100133315	XNDC1N	1	up
ENSG00000132334	DE	DB	DB	0.575428	0.314641	0.160303	1302	2121	3006	1.25639e-36	1.36245e-18	0.237896	5791	PTPRE	1	up
ENSG00000178531	DE	DB		-0.582265	-0.0536725		1306	8253		1.73034e-36	1		404217	CTXN1	1	down
ENSG00000164691	DB			0.510663	0.140494		1313	3065		2.26215e-36	3.64559e-12		117289	TAGAP	1	up
ENSG00000171703	DE	DB		0.50071	0.344027		1314	1271		2.35035e-36	1.01787e-29		6919	TCEA2	1	up
ENSG00000167136	DB	DE		-0.548602	-0.18293		1315	3309		2.4037e-36	9.46759e-11		2021	ENDOG	1	down
ENSG00000174705	DB	DE	DZ	0.552841	0.227654	0.219856	1316	1750	1544	2.4666e-36	1.48652e-22	3.35601e-07	285590	SH3PXD2B	1	up
ENSG00000065413	DB	DB	DZ	0.52761	0.464424	0.452687	1320	368	352	3.03879e-36	2.45249e-64	4.51664e-27	91526	ANKRD44	1	up
ENSG00000243156	DE	DE	DZ	0.545513	0.302842	0.126621	1321	1188	3453	3.03893e-36	3.42545e-31	1	57553	MICAL3	1	up
ENSG00000120697	DE	DZ	NS	-0.502433	-0.152192	-0.105028	1323	6095	3752	3.35343e-36	0.0619405	1	29880	ALG5	1	down
ENSG00000157654	DB	DB	DZ	0.656619	0.300702	0.108592	1324	1761	3690	3.6692e-36	2.31931e-22	1	445815	PALM2AKAP2	1	up
ENSG00000160293	DE		DB	0.563434	0.14205	0.140394	1325	3728	3095	3.77583e-36	7.42303e-09	0.358988	7410	VAV2	1	up
ENSG00000008311	DE	DE	DZ	-0.561343	-0.0582935	-0.223796	1326	8065	737	4.29663e-36	1	1.10752e-15	10157	AASS	1	down
ENSG00000276043	DE	DM	DB	-0.536994	-0.422423	-0.755276	1328	513	12	4.98076e-36	2.3114e-53	3.26881e-124	29128	UHRF1	2	down
ENSG00000169252	DE	DE		0.581526	0.090484		1329	6025		4.99898e-36	0.0407078		154	ADRB2	1	up
ENSG00000166482	DM	DE		1.53263	0.943327		1330	341		5.08501e-36	2.53509e-66		4239	MFAP4	2	up
ENSG00000069974	DE	DB	DE	0.526197	0.392358	0.257092	1331	681	1220	5.24667e-36	2.02662e-45	1.25313e-09	5873	RAB27A	1	up
ENSG00000188130	DE	DE	NS	0.553169	0.150443	-0.0123463	1332	3207	7786	5.56292e-36	2.82365e-11	1	6300	MAPK12	1	up
ENSG00000111678	DE	DE		0.521505	0.605955		1333	188		5.57564e-36	1.38257e-85		113246	C12orf57	2	up
ENSG00000159842	DZ		DZ	0.520696	0.208392	0.259472	1334	1681	1017	6.6224e-36	2.13652e-23	7.46224e-12	29	ABR	1	up
ENSG00000139146	DE	DE	DZ	-0.500899	-0.304581	-0.298656	1338	1753	685	7.44291e-36	1.69108e-22	9.06656e-17	58516	SINHCAF	1	down
ENSG00000133606	DB	DE	DZ	0.506965	0.182894	0.0744918	1346	3399	4602	1.01384e-35	2.90186e-10	1	23608	MKRN1	1	up
ENSG00000085511	DE	DE	DB	-0.535359	-0.0162555	-0.33952	1348	9806	501	1.0743e-35	1	2.30689e-21	4216	MAP3K4	1	down
ENSG00000169554	DE	DE	DE	0.646859	0.70619	0.368232	1353	493	517	1.78026e-35	1.83824e-54	7.46453e-21	9839	ZEB2	2	up
ENSG00000090924	DE	DE	DM	0.52311	0.225452	0.109645	1355	2293	3673	2.15614e-35	2.69702e-17	1	64857	PLEKHG2	1	up
ENSG00000198400	DB		DE	0.673801	0.382143	0.210393	1358	611	1644	2.39416e-35	2.90752e-48	1.27361e-06	4914	NTRK1	1	up
ENSG00000005469	DB	DE		0.520478	0.264327	0.229315	1359	1400	682	2.44272e-35	2.42072e-27	8.49225e-17	54677	CROT	1	up
ENSG00000100365	DM	DZ	DZ	0.522202	0.331803	0.0575084	1361	1650	5367	2.56629e-35	9.84587e-24	1	4689	NCF4	1	up
ENSG00000082074	DE	NS	DB	0.619362	0.240234	0.0779033	1363	3489	4489	2.72594e-35	7.28693e-10	1	2533	FYB1	1	up
ENSG00000156535	DE	DB	DZ	0.539681	0.278288	0.146867	1364	1286	2242	2.73104e-35	1.94611e-29	0.00143562	135228	CD109	1	up
ENSG00000108405	DB	DB	DZ	0.506933	0.494983	0.315162	1365	164	331	2.90139e-35	3.53234e-90	1.91466e-28	5023	P2RX1	1	up
ENSG00000126249	DE	DE		-0.547658	-0.125814		1369	5037		3.15132e-35	0.00019819		84306	PDCD2L	1	down
ENSG00000232810	DB	DE	DE	0.707455	0.175482	0.568205	1370	3075	200	3.21973e-35	4.13932e-12	6.72162e-37	7124	TNF	2	up
ENSG00000112406	DE	DE	DZ	0.528861	0.248815	0.150242	1371	2150	2664	3.29999e-35	2.28102e-18	0.031826	51696	HECA	1	up
ENSG00000143179	DE	DE	DZ	-0.624761	-0.0519555	-0.208986	1379	8330	1103	4.82576e-35	1	8.49985e-11	7371	UCK2	1	down
ENSG00000128973	DE	DB	DZ	0.523053	0.282082	0.0314319	1383	1187	6749	6.90137e-35	3.35507e-31	1	54982	CLN6	1	up
ENSG00000142552	DB			0.536097		0.137203	1384		2253	7.04774e-35		0.00154075	57333	RCN3	1	up
ENSG00000166341	DZ			0.53206		-0.0221104	1385		7260	7.52958e-35		1	8642	DCHS1	1	up
ENSG00000165271	DB			-0.537136		-0.154563	1386		1182	7.94429e-35		4.85031e-10	65083	NOL6	1	down
ENSG00000135926	DE			0.54498	0.13146		1389	3200		9.04205e-35	2.61414e-11		64114	TMBIM1	1	up
ENSG00000172534	DE	DB	DM	-0.418714	0.0755003	-0.625731	1395	7433	62	1.25897e-34	1	4.13509e-65	3054	HCFC1	1	down
ENSG00000072736	DB	DZ	DZ	0.45687	0.555433	0.337477	1399	289	603	1.55094e-34	7.07107e-71	1.44765e-18	4775	NFATC3	1	up
ENSG00000104154	DB			0.622843	0.139901	0.150365	1401	4328	1434	1.63641e-34	1.35599e-06	7.7299e-08	7782	SLC30A4	1	up
ENSG00000160193	DB	DE	DB	-0.491456	-0.110531	-0.557031	1402	6637	74	1.73343e-34	0.559016	1.08251e-60	10785	WDR4	1	down
ENSG00000110660	DE	DE	DZ	-0.605713	-0.100447	-0.250696	1404	6942	884	1.88579e-34	1	2.33874e-13	54733	SLC35F2	1	down
ENSG00000121851	DE	DB		0.502733	0.361594		1405	790		1.96945e-34	1.00206e-41		84265	POLR3GL	1	up
ENSG00000148334	DE	DE		-0.529977	-0.176554	-0.088249	1409	4166	3107	2.24915e-34	3.76427e-07	0.381082	80142	PTGES2	1	down
ENSG00000150593	DE	DE		0.559842	0.252212	0.177803	1413	1792	1151	2.46679e-34	4.80255e-22	2.53886e-10	27250	PDCD4	1	up
ENSG00000123064	DE	DE	DZ	-0.483024	0.648074	-0.217369	1421	332	1109	3.52904e-34	4.20118e-67	9.67588e-11	79039	DDX54	1	up
ENSG00000213523	DE	DE	DZ	0.513954	0.252155	0.0644243	1423	2772	5056	3.69128e-34	8.67247e-14	1	10011	SRA1	1	up
ENSG00000198520	DB	DB	DZ	0.479693	0.78513	0.183189	1424	68	1623	3.92413e-34	1.30596e-128	1.02937e-06	339541	ARMH1	1	up
ENSG00000130164	DE	DB	DZ	-0.662606	0.0631423	-0.26807	1428	7880	1006	4.57003e-34	1	5.39669e-12	3949	LDLR	1	down
ENSG00000129675	DE	DE	DE	0.543954	0.360221	0.218469	1430	920	1490	4.72414e-34	9.65181e-38	1.78223e-07	9459	ARHGEF6	1	up
ENSG00000039523	DB	DE	NS	0.500118	0.284595	-0.0601858	1432	1276	5247	5.37394e-34	1.25561e-29	1	79567	RIPOR1	1	up
ENSG00000235162	DB	DB	DZ	0.560149	0.367383	0.21886	1436	1281	1309	6.98666e-34	1.5473e-29	7.72464e-09	387882	C12orf75	1	up
ENSG00000184220	DE	DB	DB	-0.57625	-0.18486	-0.443261	1437	4261	276	7.01395e-34	7.44272e-07	3.24048e-31	84319	CMSS1	1	down
ENSG00000089820	DE	DE	NS	0.52235	0.243867	-0.0786045	1438	1956	4458	7.28334e-34	3.44767e-20	1	393	ARHGAP4	1	up
ENSG00000100473	DE	DE	NS	0.562898	0.245647	0.0199844	1441	2057	7356	8.30601e-34	2.74315e-19	1	1690	COCH	1	up
ENSG00000185686				0.567654	0.200432		1442	1724		8.40945e-34	6.65999e-23		23532	PRAME	1	up
ENSG00000082516	DE	DE	DZ	-0.523771	-0.0610092	-0.196813	1449	7963	1285	1.20639e-33	1	4.56763e-09	25929	GEMIN5	1	down
ENSG00000102755	DZ			0.56986	0.150058	0.164119	1450	2067	1755	1.26322e-33	3.34342e-19	7.22932e-06	2321	FLT1	1	up
ENSG00000158062	DB	DE	NS	0.531745	0.205594	-0.0162504	1452	2084	7568	1.37811e-33	5.18275e-19	1	91544	UBXN11	1	up
ENSG00000215845	DE	DZ		0.529594	0.436567		1457	627		1.71863e-33	1.20305e-47		100131187	TSTD1	1	up
ENSG00000107036	DE	DZ	DZ	0.504863	0.459454	0.295435	1458	683	1083	1.7835e-33	2.19693e-45	4.55101e-11	57589	RIC1	1	up
ENSG00000101197	DZ	DB		0.588787	0.288958	0.0630491	1466	1647	5117	2.62235e-33	8.58767e-24	1	79444	BIRC7	1	up
ENSG00000119900	DE	DE		0.618474	0.207878	0.0686822	1467	2844	4848	2.76853e-33	2.59165e-13	1	79627	OGFRL1	1	up
ENSG00000149212	DE	DE	DZ	0.528788	0.253482	0.0975379	1468	1772	3923	2.94464e-33	3.15308e-22	1	143686	SESN3	1	up
ENSG00000110697	DE			0.532778	0.0920057		1476	4225		4.93275e-33	5.91892e-07		9600	PITPNM1	1	up
ENSG00000108106	DB	DE	DE	-0.628007	-0.374917	0.343363	1478	2762	562	6.06726e-33	7.23586e-14	1.65332e-19	27338	UBE2S	1	down
ENSG00000180182	DE	DE	DZ	0.511219	0.170381	0.109873	1482	2898	3668	7.12608e-33	5.13131e-13	1	9282	MED14	1	up
ENSG00000112877	DE		NS	0.516006	0.0622295	0.00832128	1484	6579	8030	7.69577e-33	0.453543	1	55722	CEP72	1	up
ENSG00000103024	DE	DB		0.548624	0.388707		1487	606		9.04411e-33	2.03065e-48		4832	NME3	1	up
ENSG00000153113	DM	DE	DZ	0.507705	0.253256	0.160609	1489	1615	1869	9.92718e-33	3.54705e-24	2.97733e-05	831	CAST	1	up
ENSG00000148484	DE	DE	DZ	-0.510368	-0.0542838	-0.182943	1492	8232	1929	1.18942e-32	1	5.65392e-05	6251	RSU1	1	down
ENSG00000187608	DE	DB		0.517373	0.415766		1495	787		1.2802e-32	7.78269e-42		9636	ISG15	1	up
ENSG00000119655	DE	DB		0.507537	0.286399		1497	1839		1.33891e-32	2.13551e-21		10577	NPC2	1	up
ENSG00000149131	DB	DB		0.599236	0.309907		1500	1016		1.484e-32	6.32984e-35		710	SERPING1	1	up
ENSG00000115368	DE	DE	DZ	-0.520614	-0.0778447	-0.220232	1501	7358	972	1.57139e-32	1	2.96945e-12	84128	WDR75	1	down
ENSG00000095370	DE	DB	DZ	0.537492	0.441662	0.287834	1504	596	925	1.85552e-32	7.10745e-49	9.23455e-13	10044	SH2D3C	1	up
ENSG00000166851	DE	DB		-1.15541	-0.652883	-0.181712	1511	676	1315	2.52937e-32	1.15518e-45	8.80469e-09	5347	PLK1	2	down
ENSG00000178105	DB	DE	DB	-0.492432	-0.234048	-0.511448	1512	3191	156	2.76273e-32	2.43257e-11	1.02788e-41	1662	DDX10	1	down
ENSG00000142686	DE			0.509095	0.116705		1513	3876		2.76445e-32	2.96092e-08		127703	C1orf216	1	up
ENSG00000112799	DB	DB		0.51203	0.398584	0.220416	1514	800	665	2.80401e-32	1.48202e-41	4.61024e-17	9450	LY86	1	up
ENSG00000100302				0.628035			1517			2.95047e-32			23551	RASD2	1	up
ENSG00000136770	DE	DZ	DE	0.493844	0.508781	0.268754	1520	395	1012	3.17289e-32	2.86478e-61	6.76649e-12	64215	DNAJC1	1	up
ENSG00000124787	DE	DE		-0.528247	-0.129954		1526	5432		4.66809e-32	0.00218589		10799	RPP40	1	down
ENSG00000117399	DM	DB		-1.0605	-0.747014	-0.0914055	1527	756	2470	4.98194e-32	8.03504e-43	0.00832798	991	CDC20	2	down
ENSG00000157193	DB	DB	DM	-0.544355	-0.0118343	-0.694146	1534	9948	26	5.67911e-32	1	3.85194e-87	7804	LRP8	2	down
ENSG00000009790	DB	DE	DZ	0.515542	0.335405	0.173004	1538	808	1264	6.42997e-32	2.47149e-41	2.70085e-09	80342	TRAF3IP3	1	up
ENSG00000187837	DB	DE	DZ	-1.9588	-0.950027	-0.358995	1546	228	249	8.49077e-32	2.47067e-78	1.74616e-33	3006	H1-2	2	down
ENSG00000136603	DE	DE	DE	0.533721	0.274025	0.179275	1548	1595	1936	8.90139e-32	2.06208e-24	6.09431e-05	6498	SKIL	1	up
ENSG00000112667	DE	DB		-0.515935	-0.235416		1551	2847		9.44899e-32	2.79507e-13		10591	DNPH1	1	down
ENSG00000159164	DB	DE	DZ	0.505795	0.156814	0.0380382	1569	2495	6388	2.53781e-31	7.99837e-16	1	9900	SV2A	1	up
ENSG00000183161	DB	DE		-0.506311	-0.0846801		1576	6193		3.20371e-31	0.100706		2188	FANCF	1	down
ENSG00000052802	DE	DE		-0.641047	-0.119063	-0.0993012	1580	6835	3058	3.65288e-31	1	0.303301	6307	MSMO1	1	down
ENSG00000141994	DB	DE		-0.534066	-0.0843255	-0.180364	1582	7202	835	3.80993e-31	1	4.67211e-14	56931	DUS3L	1	down
ENSG00000107736	DB		DZ	0.64926	0.26673	0.276587	1587	840	1061	4.79549e-31	3.30215e-40	2.18966e-11	64072	CDH23	1	up
ENSG00000100427	DE			0.670681	0.154438	0.0492368	1589	2527	5805	5.17949e-31	1.82378e-15	1	23209	MLC1	1	up
ENSG00000099308	DE	DE	NS	0.511468	0.207173	0.0288316	1590	2388	6908	5.60675e-31	1.3618e-16	1	23031	MAST3	1	up
ENSG00000079950	DE	DE	DZ	0.501331	0.289364	0.207935	1599	1525	1557	8.23175e-31	2.62313e-25	4.11379e-07	8417	STX7	1	up
ENSG00000121064	DE	DB		0.540105	0.33499	0.188036	1604	1211	1147	9.27088e-31	1.03166e-30	2.13552e-10	59342	SCPEP1	1	up
ENSG00000153815	DE	DB	DE	0.445309	0.680201	0.376472	1609	170	516	1.01517e-30	3.91382e-89	7.27785e-21	80790	CMIP	1	up
ENSG00000024422	DB			0.808282	0.206834	0.111811	1620	1810	3253	1.77671e-30	7.58711e-22	0.755603	30846	EHD2	1	up
ENSG00000189171	DE	DZ		0.56417	0.456883		1625	515		2.12678e-30	2.85151e-53		6284	S100A13	1	up
ENSG00000081237	DE	DZ	DP	0.583234	0.554609	0.330979	1627	574	954	2.25734e-30	7.09148e-50	2.11849e-12	5788	PTPRC	2	up
ENSG00000171988	DB	DB	DE	0.364138	0.520722	0.203723	1634	327	994	2.88232e-30	2.38352e-67	4.47042e-12	221037	JMJD1C	1	up
ENSG00000133740	DE	DE	DZ	-0.528278	-0.0730569	-0.240891	1644	7516	601	3.58562e-30	1	1.30205e-18	1875	E2F5	1	down
ENSG00000152953	DE	DB	DZ	0.538013	0.708427	0.411104	1651	224	523	4.89762e-30	3.17788e-79	1.18776e-20	55351	STK32B	2	up
ENSG00000177283	DE			0.605728			1661			7.09079e-30			8325	FZD8	1	up
ENSG00000005379	DE	DE	DE	0.642519	0.224937	-0.373432	1662	3412	632	8.14098e-30	3.19203e-10	8.15085e-18	9256	TSPOAP1	1	up
ENSG00000167291	DE	DZ	DE	0.565089	0.317876	0.28127	1666	1115	1219	9.35842e-30	1.4913e-32	1.2405e-09	125058	TBC1D16	1	up
ENSG00000148175	DE	DE		0.529671	0.139936		1672	4089		1.26662e-29	2.09764e-07		2040	STOM	1	up
ENSG00000183691	DE			0.98365	0.3225		1673	1606		1.40909e-29	2.58436e-24		9241	NOG	1	up
ENSG00000150990	DB	DE	DZ	-0.517193	-0.0230386	-0.258042	1678	9557	676	1.63759e-29	1	6.59949e-17	57647	DHX37	1	down
ENSG00000116717	DE	DZ		0.664444	0.467633		1681	820		1.93974e-29	6.67391e-41		1647	GADD45A	1	up
ENSG00000180530	DB	DB	DB	-0.487778	-0.234586	-0.678825	1686	3975	28	2.10964e-29	7.76659e-08	3.21834e-86	8204	NRIP1	1	down
ENSG00000118515	DB			0.521488	0.132705	0.200314	1688	2851	488	2.22506e-29	2.90756e-13	1.00864e-21	6446	SGK1	1	up
ENSG00000188312	DE	DB	DE	0.451859	0.551727	0.125213	1690	462	3179	2.4208e-29	3.06206e-56	0.539901	401541	CENPP	1	up
ENSG00000254726	DE	DE		-0.560209	-0.137646	-0.165424	1698	4702	1102	3.08053e-29	1.95388e-05	8.45301e-11	92312	MEX3A	1	down
ENSG00000156299	DB	DB	DM	0.480203	0.659718	0.550375	1714	125	158	4.75027e-29	2.99882e-101	1.25529e-41	7074	TIAM1	2	up
ENSG00000172260	DE	DB	DM	0.673175	1.02215	0.512428	1718	159	184	5.68861e-29	9.86414e-91	6.47802e-39	257194	NEGR1	3	up
ENSG00000088808	DE	DZ	DP	0.517463	0.489541	0.298852	1734	841	1274	8.49032e-29	3.76897e-40	3.13589e-09	23368	PPP1R13B	1	up
ENSG00000263513	DE			-0.678502			1743			1.0646e-28			554282	FAM72C	1	down
ENSG00000152818	DE	DE	DE	0.49109	0.659426	0.515693	1755	182	66	2.16212e-28	1.75578e-86	3.66642e-64	7402	UTRN	2	up
ENSG00000125827	DE	DZ	DZ	0.614875	0.483788	0.218385	1761	670	1059	2.81215e-28	6.53944e-46	2.09191e-11	56255	TMX4	1	up
ENSG00000120162	DE	DB	DB	0.539857	0.383929	0.19258	1762	818	2192	2.8836e-28	4.89589e-41	0.000855327	79817	MOB3B	1	up
ENSG00000038945	DE	NS	DE	-0.526768	0.310685	-0.30825	1765	2584	435	3.0963e-28	4.01802e-15	1.64196e-23	4481	MSR1	1	down
ENSG00000135363	DE	DB		0.586986	0.306274	0.118967	1766	1518	1522	3.2401e-28	2.07688e-25	2.50791e-07	4005	LMO2	1	up
ENSG00000125967	DE	DE	NS	0.509143	0.189834	-0.0372682	1773	2455	6424	3.77198e-28	4.21367e-16	1	63941	NECAB3	1	up
ENSG00000117318	DM	DE		-0.846386	-0.57942		1776	1665		3.98912e-28	1.58938e-23		3399	ID3	2	down
ENSG00000125482	DB	DB	DM	0.415935	0.528993	0.466527	1781	299	237	4.97256e-28	3.86596e-70	2.1278e-34	7270	TTF1	1	up
ENSG00000274997	DB	DE		-1.50424	-0.243412		1783	2483		5.21471e-28	6.185e-16		85235	H2AC12	1	down
ENSG00000267534	DE			0.525373			1784			5.24836e-28			9294	S1PR2	1	up
ENSG00000140650	DE	DE	DM	-0.51424	-0.0823636	-0.416384	1804	7250	310	1.12233e-27	1	3.84964e-29	5373	PMM2	1	down
ENSG00000146143	DB	DB	DM	0.401202	0.506042	0.211628	1805	444	1588	1.1737e-27	7.41056e-58	5.75367e-07	5558	PRIM2	1	up
ENSG00000113448	DE	DE	DB	0.587399	1.00091	1.00358	1812	129	14	1.50792e-27	2.70672e-99	1.06758e-111	5144	PDE4D	3	up
ENSG00000068305	DB	DE	DE	0.428894	0.616742	0.32782	1818	273	645	1.60791e-27	9.66492e-73	1.50018e-17	4205	MEF2A	1	up
ENSG00000101255	DE	DE		1.60983	1.03985	0.238823	1820	420	404	1.73764e-27	2.02325e-59	8.33145e-25	57761	TRIB3	2	up
ENSG00000126860	DZ	DE		0.501024	0.251329		1830	1727		2.54546e-27	7.244e-23		2123	EVI2A	1	up
ENSG00000170745	DE	DE	NS	0.534301	0.21003	0.00348277	1862	2377	8286	8.364e-27	1.12809e-16	1	3790	KCNS3	1	up
ENSG00000212907	DE	DE	DE	-0.24538	-0.0162993	0.563719	1871	9804	358	1.14733e-26	1	5.47957e-27	4539	ND4L	1	up
ENSG00000105808	DE		NS	0.562791	0.101569	0.0362404	1878	5131	6494	1.42754e-26	0.000362692	1	10156	RASA4	1	up
ENSG00000115652	DB	DB	DB	-0.475886	-0.0282992	-0.63416	1894	9352	61	2.36557e-26	1	1.29896e-65	80146	UXS1	1	down
ENSG00000166501	DE	DE	DE	0.452503	0.688245	0.576439	1913	189	112	5.13574e-26	1.66984e-85	3.89527e-48	5579	PRKCB	2	up
ENSG00000118523	DE			-0.769776	-0.107844		1917	6889		5.35898e-26	1		1490	CCN2	1	down
ENSG00000178607	DB	DZ	DE	0.568916	0.371764	0.268007	1928	510	800	7.82575e-26	8.28472e-54	1.50097e-14	2081	ERN1	1	up
ENSG00000099864	DE	DB	DZ	0.501283	0.219998	0.0732914	1942	2473	4652	1.14024e-25	5.53296e-16	1	5064	PALM	1	up
ENSG00000100321	DE	DE	NS	0.521948	0.294172	0.0401743	1950	2568	6275	1.44457e-25	3.39298e-15	1	9145	SYNGR1	1	up
ENSG00000163513	DE	DB	DZ	0.562014	0.38087	0.269786	1954	1640	1853	1.6104e-25	7.47613e-24	2.4057e-05	7048	TGFBR2	1	up
ENSG00000183378	DB	DZ	NS	0.507703	0.363589	0.00902513	1961	1079	7980	1.84545e-25	2.88495e-33	1	341277	OVCH2	1	up
ENSG00000078237	DE	DB	DZ	0.561023	0.318029	0.13515	1964	1321	2727	1.97535e-25	7.65721e-29	0.0501943	57103	TIGAR	1	up
ENSG00000156052	DE	DZ	DZ	0.422846	0.506185	0.230687	1967	451	1131	2.00187e-25	1.72122e-57	1.56379e-10	2776	GNAQ	1	up
ENSG00000004468	DB	DZ	DZ	0.613414	0.455786	0.200787	1970	887	2220	2.0658e-25	1.39104e-38	0.0010853	952	CD38	1	up
ENSG00000157601	DB	DE	DM	0.552741	0.234556	0.0940405	1975	2348	3135	2.42362e-25	7.10013e-17	0.444661	4599	MX1	1	up
ENSG00000009413	DE	DE	DZ	0.476804	0.697451	0.411941	2002	239	393	4.6661e-25	1.08911e-76	3.41369e-25	5980	REV3L	1	up
ENSG00000168003	DE	DB	NS	0.604051	0.58966	-0.0221446	2046	632	7257	1.92728e-24	2.02622e-47	1	6520	SLC3A2	2	up
ENSG00000134222	DM	DM		-0.50932	-0.119187		2047	3047		2.17001e-24	3.24057e-12		84722	PSRC1	1	down
ENSG00000109062	DE	DB		0.504775	0.310645		2073	1190		4.40986e-24	4.02637e-31		9368	NHERF1	1	up
ENSG00000136490	DE	DZ		0.506563	0.353004	0.0403846	2077	1569	6264	5.02649e-24	8.97999e-25	1	80774	LIMD2	1	up
ENSG00000140941	DE	DB	DE	0.539714	0.501135	0.207206	2078	685	1041	5.0756e-24	2.76612e-45	1.21035e-11	81631	MAP1LC3B	2	up
ENSG00000188487	DB		DZ	0.508638		0.255185	2088		856	7.4753e-24		8.91652e-14	387755	INSC	1	up
ENSG00000124126	DE	DB	DM	0.531696	0.3683	0.202909	2129	937	2662	2.4567e-23	2.78674e-37	0.0315466	57580	PREX1	1	up
ENSG00000002586	DM	DE	DM	0.477735	0.613415	0.349877	2133	509	899	2.59994e-23	7.0742e-54	3.6162e-13	4267	CD99	1	up
ENSG00000178878	DB	DB	DM	0.344513	0.844398	0.54479	2134	92	135	2.98816e-23	3.9911e-114	1.66239e-44	81575	APOLD1	2	up
ENSG00000130449	DE	DZ	DM	0.47364	0.521751	0.400174	2152	453	452	4.10184e-23	4.89599e-57	4.17326e-23	57688	ZSWIM6	1	up
ENSG00000138778	DE	DM	DM	-0.533269	-0.259401	-0.635219	2182	1275	321	9.3745e-23	1.2349e-29	9.12219e-29	1062	CENPE	2	down
ENSG00000124151	DE	DZ	DM	0.509066	0.49255	0.416413	2189	512	281	1.13675e-22	1.35114e-53	5.11191e-31	8202	NCOA3	1	up
ENSG00000153551	DB	NS	DZ	0.566303	0.421137	0.322779	2193	1508	1224	1.20644e-22	1.12419e-25	1.28521e-09	112616	CMTM7	1	up
ENSG00000162374	DE	DB	DM	0.613141	0.414271	0.229455	2197	600	1815	1.53038e-22	1.4358e-48	1.51376e-05	1996	ELAVL4	1	up
ENSG00000111404	DE	DE	DZ	-0.570302	-0.204749	-0.236077	2201	5794	1845	1.87501e-22	0.0120473	2.18633e-05	79785	RERGL	1	down
ENSG00000213999	DE	DB	DE	0.83243	0.649667	0.138884	2217	492	3215	2.83749e-22	1.62554e-54	0.625196	4207	BORCS8-MEF2B	2	up
ENSG00000186907	DE			-0.556669	-0.0546356		2231	8217		4.00585e-22	1		349667	RTN4RL2	1	down
ENSG00000147010	DB	DZ	DM	0.465263	0.54644	0.520996	2238	415	244	4.80954e-22	1.29958e-59	7.63403e-34	30011	SH3KBP1	2	up
ENSG00000138814	DB	DB	DB	0.407738	0.574108	0.502461	2261	269	210	9.18626e-22	2.72261e-73	4.06484e-36	5530	PPP3CA	2	up
ENSG00000100485	DE	DB	DE	0.419924	0.521323	0.32294	2280	319	579	1.63977e-21	3.82731e-68	3.60858e-19	6655	SOS2	1	up
ENSG00000170776	DE	DZ	DB	0.410648	0.53061	0.120362	2335	292	3529	8.22565e-21	1.50078e-70	1	11214	AKAP13	1	up
ENSG00000100354	DB	DB	DB	0.367957	0.529482	0.242216	2369	423	889	1.84457e-20	3.32167e-59	2.59971e-13	23112	TNRC6B	1	up
ENSG00000172292	DE	DB	NS	0.376756	0.600463	0.308733	2374	190	533	2.08777e-20	2.32012e-85	2.77517e-20	253782	CERS6	1	up
ENSG00000064300	DM			0.633526	0.117508		2376	3302		2.12684e-20	8.85176e-11		4804	NGFR	1	up
ENSG00000138829	DE	DB	DM	-0.569611	0.0798577	-0.416164	2383	5600	538	2.89278e-20	0.00474679	4.18057e-20	2201	FBN2	1	down
ENSG00000134057	DB	DE	DZ	-0.613027	-0.338968	-0.113812	2418	825	3609	6.53287e-20	1.14751e-40	1	891	CCNB1	1	down
ENSG00000124610	DB	DE		-1.37039	-0.392857		2429	1955		8.89667e-20	3.38482e-20		3024	H1-1	1	down
ENSG00000137880	DZ	DZ		0.386134	0.526839		2448	469		1.38203e-19	8.2478e-56		2644	GCHFR	1	up
ENSG00000198899	DE	DE	DM	-0.186074	-0.064731	0.741446	2462	6068	301	1.80421e-19	0.054026	8.22618e-30	4508	ATP6	1	up
ENSG00000154856	DM		DZ	0.639656	0.206686	0.0413032	2482	2457	6212	3.31795e-19	4.35088e-16	1	147495	APCDD1	1	up
ENSG00000182185	DE	DB	DE	0.391116	0.539488	0.120362	2509	656	3528	6.26372e-19	2.45537e-46	1	5890	RAD51B	1	up
ENSG00000144218	DZ	DZ	DB	0.453455	0.629387	0.768789	2547	654	268	1.581e-18	2.16152e-46	7.70054e-32	3899	AFF3	2	up
ENSG00000051108	DE	DZ		0.627248	0.544427	0.191156	2572	624	1209	2.64854e-18	8.941e-48	9.40087e-10	9709	HERPUD1	2	up
ENSG00000133639	DE	DZ		0.401609	0.601749	0.282113	2588	250	522	3.32937e-18	1.19293e-75	1.17851e-20	694	BTG1	1	up
ENSG00000204387	DM	NS	NS	0.511237	0.330628	0.0311534	2635	2024	6766	7.82973e-18	1.48039e-19	1	50854	SNHG32	1	up
ENSG00000135069	DB	DZ		0.550809	0.386743	0.126709	2666	1138	2667	1.35325e-17	5.2707e-32	0.0323653	29968	PSAT1	1	up
ENSG00000167081	DE	DZ	DM	0.405841	0.592249	0.330418	2669	428	762	1.40547e-17	7.1541e-59	4.0429e-15	5090	PBX3	1	up
ENSG00000112787	DB	DE	DB	-0.331342	0.0483829	-0.528517	2702	8496	102	3.06269e-17	1	1.75427e-50	57666	FBRSL1	1	down
ENSG00000140105	DE	DB	DB	0.605305	0.303294	0.141562	2730	1564	2218	5.16464e-17	8.01212e-25	0.00108079	7453	WARS1	1	up
ENSG00000173020	DE	DE	DB	-0.261833	-0.203208	-0.664574	2753	4327	33	7.47289e-17	1.35575e-06	9.33661e-84	156	GRK2	1	down
ENSG00000143344	DE	DM	DZ	0.449013	0.58707	0.503435	2765	398	199	9.63226e-17	8.48006e-61	6.63358e-37	23179	RGL1	2	up
ENSG00000054654	DE	DB	DE	0.372632	0.50415	0.18247	2774	634	2149	1.18768e-16	2.07093e-47	0.000586698	23224	SYNE2	1	up
ENSG00000010278	DE	DE		-1.00903	-0.0483144		2807	8503		2.04521e-16	1		928	CD9	1	down
ENSG00000171132	DE	DZ	DE	0.390566	0.610358	0.314175	2819	285	1287	2.62419e-16	5.13919e-71	4.83584e-09	5581	PRKCE	1	up
ENSG00000112159	DE	DE	DB	-0.396271	0.0064553	-0.519946	2839	10115	68	3.64745e-16	1	2.45093e-63	23195	MDN1	1	down
ENSG00000186480	DE	DB	NS	-0.546321	-0.0819547	-0.0246321	2868	7255	7130	6.83637e-16	1	1	3638	INSIG1	1	down
ENSG00000102908	DE	DZ	DZ	0.323186	0.516845	0.29049	2915	396	690	1.47238e-15	3.46281e-61	1.075e-16	10725	NFAT5	1	up
ENSG00000109436	DE	DE	DB	0.578025	0.167567	0.20054	2946	4562	2761	2.97362e-15	6.87109e-06	0.0600494	23158	TBC1D9	1	up
ENSG00000196549	DE	DE	DE	-0.39032	-0.0254804	-0.56975	2966	9470	121	5.1846e-15	1	3.68931e-47	4311	MME	1	down
ENSG00000177606				0.531889	0.241821		2973	1002		6.03792e-15	2.93468e-35		3725	JUN	1	up
ENSG00000169504	DE	DB	DZ	0.326026	0.527918	0.299257	2999	403	824	1.0167e-14	2.0145e-60	3.31409e-14	25932	CLIC4	1	up
ENSG00000198804	DE	NS	DM	0.283146	0.319238	1.08014	3006	2152	264	1.13228e-14	2.31769e-18	4.84543e-32	4512	COX1	1	up
ENSG00000103257	DE	DB	DB	0.698294	0.358821	0.483409	3087	1170	364	4.75794e-14	1.65434e-31	1.11469e-26	8140	SLC7A5	1	up
ENSG00000064666	DM	DE		0.612441	0.258809		3092	2787		5.00681e-14	1.1837e-13		1265	CNN2	1	up
ENSG00000012779	DM			0.68064	0.209329	0.0923055	3100	2144	2720	5.82735e-14	2.06687e-18	0.04714	240	ALOX5	1	up
ENSG00000134954	DE	DE	DZ	0.607537	0.171272	0.188492	3172	3879	2237	2.33584e-13	3.04749e-08	0.00135177	2113	ETS1	1	up
ENSG00000099331	DB	DM	DB	0.324193	0.537852	0.126001	3187	322	3461	3.25376e-13	6.13814e-68	1	4650	MYO9B	1	up
ENSG00000137478	DM	DM	DE	0.303592	0.902402	0.484921	3300	70	187	1.54823e-12	2.42489e-128	1.01864e-38	9873	FCHSD2	1	up
ENSG00000136859	DB	DZ	DZ	0.644519	0.430635	0.27279	3309	929	1105	1.80276e-12	1.92063e-37	8.90332e-11	23452	ANGPTL2	1	up
ENSG00000141298	DE	DE	DE	0.310459	0.597307	0.10907	3313	113	3681	2.01774e-12	2.18077e-104	1	85464	SSH2	1	up
ENSG00000048052	DZ	DE	DZ	0.333112	0.785232	0.613817	3338	165	81	3.10053e-12	5.33797e-90	2.61421e-57	9734	HDAC9	2	up
ENSG00000155849	DB	DE	DZ	0.359961	0.669437	0.548466	3357	192	95	4.2324e-12	2.68776e-85	6.4845e-53	9844	ELMO1	2	up
ENSG00000081913	DE	DB	DM	0.289244	0.581859	0.285095	3395	362	969	8.02602e-12	1.62122e-64	2.86083e-12	23239	PHLPP1	1	up
ENSG00000182162	DE	DZ	DZ	0.3807	0.424976	0.514111	3432	1028	204	1.29866e-11	1.51744e-34	1.06986e-36	286530	P2RY8	1	up
ENSG00000168671	DB	NS	NS	0.511713	0.159282	0.0199342	3517	5675	7360	4.05073e-11	0.00662632	1	167127	UGT3A2	1	up
ENSG00000155846	DB	DE	DB	-0.286073	-0.00650817	-0.508417	3586	10113	153	1.15836e-10	1	2.52573e-42	133522	PPARGC1B	1	down
ENSG00000183166	DB	DB	DE	-0.322658	-0.120777	-0.63071	3616	6832	169	1.58461e-10	1	8.45375e-40	83698	CALN1	1	down
ENSG00000169136	DB	DE	DZ	0.274579	0.751647	0.554525	3623	2031	366	1.79614e-10	1.61959e-19	1.18609e-26	22809	ATF5	2	up
ENSG00000275713	DB	DE		-1.05677	-0.354516		3842	1660		2.78064e-09	1.32355e-23		8345	H2BC9	1	down
ENSG00000169398	NS	DZ	DM	0.30106	0.526598	0.225808	3867	408	1591	3.70678e-09	6.67855e-60	6.11864e-07	5747	PTK2	1	up
ENSG00000115738	DZ	DB		0.343231	0.199691	0.621561	3883	3332	93	4.18051e-09	1.23842e-10	6.5211e-54	3398	ID2	1	up
ENSG00000196782	DE	DE	DZ	-0.27511	0.0151935	-0.521255	3923	9838	262	6.56795e-09	1	2.99915e-32	55534	MAML3	1	down
ENSG00000186472	DE	DE	DE	-0.25017	-0.410182	-0.698335	4146	703	8	7.80247e-08	6.60229e-45	7.5925e-132	27445	PCLO	1	down
ENSG00000142599	DB	DE	DM	0.269786	0.512663	0.112777	4156	580	3625	8.93661e-08	1.07746e-49	1	473	RERE	1	up
ENSG00000145349	DZ	DZ	DM	0.290083	0.543693	0.261291	4414	350	1651	7.93487e-07	2.24359e-65	1.51521e-06	817	CAMK2D	1	up
ENSG00000168421	DZ	DZ	DB	0.33656	0.508847	0.135324	4445	776	3377	1.16847e-06	5.12177e-42	1	399	RHOH	1	up
ENSG00000111913	NS	DZ	DB	0.307037	0.615584	0.25691	4515	411	1708	2.26706e-06	9.42254e-60	3.83964e-06	9750	RIPOR2	1	up
ENSG00000133958	DE	DE	DM	-0.280089	0.00145333	-0.713892	4631	10273	73	5.94071e-06	1	5.96665e-61	57578	UNC79	1	down
ENSG00000167615	DE	DE	DB	0.211075	0.084943	-0.683058	4761	5329	41	1.62895e-05	0.00121175	1.59988e-78	114823	LENG8	1	down
ENSG00000079308	DE	DB	DM	-0.249602	0.132032	-0.575218	4776	6817	97	1.80687e-05	1	1.00177e-52	7145	TNS1	1	down
ENSG00000198786	DE	DE	DE	-0.0959063	-0.209176	0.686131	4807	3214	806	2.45962e-05	2.92228e-11	1.93664e-14	4540	ND5	1	up
ENSG00000211677	DB			0.648718			4924			5.68441e-05			3538	IGLC2	1	up
ENSG00000211679	DM	DZ		0.374272	0.782067		4952	2991		7.08233e-05	1.88728e-12		3539	IGLC3	1	up
ENSG00000263264	DB	DB	DZ	0.211398	0.52243	0.307763	5067	795	1212	0.000160213	1.22497e-41	1.01578e-09			1	up
ENSG00000285437	DB	DM	DZ	0.167468	0.769463	0.0899766	5313	52	4112	0.00101529	1.07037e-136	1	548644	POLR2J3	1	up
ENSG00000127946	NS	DZ	DB	0.162819	0.555225	0.472814	5630	458	443	0.00680744	1.62586e-56	2.16605e-23	3092	HIP1	1	up
ENSG00000115457	DB	DZ		0.282224	0.593014	0.221605	5680	1758	839	0.00890016	2.16204e-22	5.73869e-14	3485	IGFBP2	1	up
ENSG00000155974	DZ	DB	DZ	-0.154403	0.0712268	-0.506408	5731	7574	123	0.0115946	1	4.39854e-47	23426	GRIP1	1	down
ENSG00000152061	DE	DE	DM	-0.23377	0.137436	-0.577252	5878	6552	240	0.0277094	0.405637	3.67457e-34	9910	RABGAP1L	1	down
ENSG00000189283	DB	DE	DB	-0.226315	-0.0704403	-0.760234	6046	7605	37	0.0771738	1	1.46784e-80	2272	FHIT	1	down
ENSG00000131149	DE	DE	DM	-0.230092	0.181848	-0.523757	6208	3263	328	0.180251	5.44176e-11	1.45159e-28	23199	GSE1	1	down
ENSG00000150477	DE	DB	DM	-0.152757	-0.0139755	-0.533428	6370	9890	162	0.387877	1	6.46833e-41	57536	KIAA1328	1	down
ENSG00000182621	NS	DE	DB	0.156222	0.65931	0.144917	6415	571	3337	0.485084	6.50805e-50	1	23236	PLCB1	1	up
ENSG00000198712	DE	DE	DM	-0.0308742	0.1383	0.796274	6459	6814	203	0.572086	1	9.1103e-37	4513	COX2	1	up
ENSG00000184357	DB	DB	DZ	-1.3143	-0.580779	-0.193194	6594	553	1454	1	9.99433e-51	1.06962e-07	3009	H1-5	1	down
ENSG00000105409	NS	DB	DE	0.205404	0.169562	0.506923	6599	3021	420	1	2.30696e-12	4.28946e-24	478	ATP1A3	1	up
ENSG00000149256	DZ	DB	DE	-0.187629	0.0509669	-0.744657	6611	8382	46	1	1	3.05655e-75	26011	TENM4	1	down
ENSG00000168675	DE	DZ	NS	-0.171263	0.5187	-0.0845467	6637	506	4257	1	5.5941e-54	1	753	LDLRAD4	1	up
ENSG00000124766	NS	DE	DM	0.160251	0.153673	0.527743	6685	5151	396	1	0.00042891	3.86489e-25	6659	SOX4	1	up
ENSG00000138834	NS	DE	DM	0.152377	0.0551584	-0.542725	6719	8196	91	1	1	2.05396e-55	23162	MAPK8IP3	1	down
ENSG00000138771	NS	DZ	DB	0.140808	0.540749	0.11166	6822	1001	3645	1	2.38611e-35	1	57619	SHROOM3	1	up
ENSG00000068024	DM	DE	DB	-0.132724	0.0475438	-0.531359	6923	8531	118	1	1	2.36655e-47	9759	HDAC4	1	down
ENSG00000146555	DB	DE	DE	0.110818	0.576177	0.142466	7288	554	3348	1	1.1202e-50	1	221935	SDK1	1	up
ENSG00000186153	DE	NS	DE	-0.097575	0.181817	-0.688005	7596	5504	52	1	0.00303413	6.62942e-71	51741	WWOX	1	down
ENSG00000158321	NS	DE	DE	0.0900298	0.734082	0.340464	7782	140	436	1	6.98047e-96	1.69335e-23	26053	AUTS2	1	up
ENSG00000104059		NS	DZ	-0.0755933	0.0747844	-0.542871	8156	7453	444	1	1	2.19648e-23	23359	ENTREP2	1	down
ENSG00000183662	NS	NS	DM	-0.059644	0.115355	-0.747671	8643	6850	717	1	1	3.81425e-16	407738	TAFA1	1	down
ENSG00000156273	DM	DE	DE	-0.0439985	-0.00800855	-0.690473	9152	10073	24	1	1	2.28708e-87	571	BACH1	1	down
ENSG00000167548	DB	DE	DB	-0.0329262	0.059986	-0.642232	9557	7997	35	1	1	1.0151e-81	8085	KMT2D	1	down
ENSG00000154127	NS	DE	DE	0.0314998	0.522617	0.160069	9612	495	2129	1	2.21305e-54	0.000478729	84959	UBASH3B	1	up
ENSG00000130529	NS	DE	NS	0.0230767	0.785929	-0.0583018	9893	120	5326	1	8.9914e-104	1	54795	TRPM4	1	up
ENSG00000150672		DB	DB	-0.0151639	-0.0980698	-0.69904	10158	6967	89	1	1	1.78908e-55	1740	DLG2	1	down
ENSG00000118564	NS	DE	DP	-0.0095084	0.973608	0.223724	10353	19	1670	1	1.48946e-194	1.92896e-06	26234	FBXL5	1	up
ENSG00000100784		DB	DB		0.537683	0.391566		257	439		1.97034e-74	1.77604e-23	9252	RPS6KA5	1	up
ENSG00000111249					0.345307	0.726499		363	18		1.75377e-64	1.98397e-96	23316	CUX2	1	up
ENSG00000114686		DB	DZ		-0.532706	-0.29911		392	466		1.74984e-61	1.0966e-22	11222	MRPL3	1	down
ENSG00000121101		DE			0.773342	0.807828		208	96		2.56964e-81	8.90236e-53	56155	TEX14	2	up
ENSG00000132507		DE			-0.59483	-0.0542637		40	5536		3.28035e-158	1	1984	EIF5A	1	down
ENSG00000138385		DB	DZ		-0.71081	-0.0958139		34	2945		2.45352e-165	0.169501	6741	SSB	1	down
ENSG00000140988		DE	DE		-0.538263	0.0492466		9	1005		7.37154e-246	5.39363e-12	6187	RPS2	1	down
ENSG00000158373		DE			0.0199445	0.622036		9656	247		1	1.41478e-33	3017	H2BC5	1	up
ENSG00000163931		DE	DZ		-0.514827	-0.107612		200	3171		2.83961e-83	0.523033	7086	TKT	1	down
ENSG00000167526		DE	DE		-0.0186757	0.552669		9703	312		1	4.05604e-29	6137	RPL13	1	up
ENSG00000176912		DB			0.5039	0.168994		311	992		3.64139e-69	4.41223e-12			1	up
ENSG00000179344		DE	DZ		0.618692	0.0871396		283	4187		3.95588e-71	1	3119	HLA-DQB1	1	up
ENSG00000181163		DE	DZ		-0.845545	-0.312358		1	680		0	7.756e-17	4869	NPM1	1	down
ENSG00000182774		DE			-0.612211	0.0514859		25	5678		1.86262e-177	1	6218	RPS17	1	down
ENSG00000185088		DE			1.19745	0.488981		12	83		8.20267e-227	1.29685e-56	51065	RPS27L	1	up
ENSG00000185736		DE	DE		-0.104723	-1.46489		6906	29		1	6.81419e-86	105	ADARB2	1	down
ENSG00000188511		DE	DB		-0.12472	-1.03668		5990	2		0.0327833	2.66463e-213	348645	MIR3667HG	1	down
ENSG00000196531		DE	DE		-0.502296	0.203767		45	1788		1.22453e-146	1.05909e-05	4666	NACA	1	down
ENSG00000198830		NS	DM		0.276646	0.711961		1755	115		1.91556e-22	1.33571e-47	3151	HMGN2	1	up
ENSG00000198947		DE	DB		-0.113584	-0.649147		6855	105		1	1.05647e-49	1756	DMD	1	down
ENSG00000204257		DE	DZ		0.694254	0.110811		103	3658		1.90557e-108	1	3108	HLA-DMA	1	up
ENSG00000223865		DM	DB		0.609696	0.227945		172	1941		6.22081e-88	6.34037e-05	3115	HLA-DPB1	1	up
ENSG00000224957		DE	DB		-0.52818	-1.36727		2327	7		5.06943e-17	7.99465e-133	101927215	LINC01266	2	down
ENSG00000226950		DE	DZ		-0.652614	-0.0588388		214	5306		3.36703e-80	1	57291	DANCR	1	down
ENSG00000227598		DB	DB		0.642519	0.293593		162	724		1.92754e-90	7.77909e-16			1	up
ENSG00000228253		DE	DE		-0.0515086	0.982553		8355	106		1	1.40832e-49	4509	ATP8	1	up
ENSG00000228526						0.551693			59			1.65522e-66	106614088	MIR34AHG	1	up
ENSG00000229839		DB	DB		0.577265	0.458083		419	270		1.91696e-59	9.70278e-32			1	up
ENSG00000231672		DZ	DZ		0.369852	0.60676		858	131		1.06691e-39	4.15472e-45			1	up
ENSG00000232591		DZ	DE		0.64514	0.538074		193	120		1.55569e-84	2.49706e-47			2	up
ENSG00000233928		DB	DE		-0.179946	-0.782809		5799	25		0.012194	3.64851e-87			1	down
ENSG00000234279		DE	DZ		0.00358833	-0.502522		10202	666		1	4.67646e-17			1	down
ENSG00000235492		DE	DB		0.838591	0.472686		379	313		5.52064e-63	4.1029e-29	104266961	LINC01221	1	up
ENSG00000236383		DB	DE		0.509877	0.195147		931	2194		2.28876e-37	0.000870486	100874261	CCDC200	1	up
ENSG00000237513					0.582583	0.633953		174	55		1.00417e-87	7.2485e-70			2	up
ENSG00000238121		DZ	DZ		0.500973	0.501056		612	283		3.22827e-48	6.38877e-31	100188949	LINC00426	2	up
ENSG00000242574		DZ	DE		0.607713	0.35919		221	433		1.91942e-79	1.38958e-23	3109	HLA-DMB	1	up
ENSG00000245532		DE	DE		0.903218	0.62079		48	32		3.23578e-143	4.70978e-85	283131	NEAT1	2	up
ENSG00000249815		DZ	DM		0.649341	0.344324		758	1467		8.62046e-43	1.31308e-07			1	up
ENSG00000249859		DB	DE		0.732413	0.434112		206	299		3.65225e-82	5.98811e-30	5820	PVT1	1	up
ENSG00000249881		DZ	DM		0.522928	0.422334		525	693		8.91908e-53	1.2279e-16			1	up
ENSG00000250337		DZ	DM		0.984652	1.08114		69	9		1.39087e-128	4.24539e-128	643401	PURPL	2	up
ENSG00000251562		DE	DE		0.573077	0.291571		104	104		2.31063e-106	9.49868e-50	378938	MALAT1	1	up
ENSG00000253214		DB	DE		0.598135	0.29377		213	502		1.79293e-80	2.30838e-21	105375924	LOC105375924	1	up
ENSG00000253693		DE	DM		-0.516619	-1.18512		1749	10		1.42978e-22	7.09502e-127			2	down
ENSG00000254911			DB			0.547591			126			1.64349e-46	619383	SCARNA9	1	up
ENSG00000254951		DB	NS		0.605714	0.0388078		426	6342		5.16328e-59	1	283299	LOC283299	1	up
ENSG00000257261		DZ	DZ		0.545041	0.558164		240	195		1.37393e-76	1.1267e-37			2	up
ENSG00000259736		DB	DE		0.501703	0.496997		179	160		4.91352e-87	2.58762e-41	101926895	CRTC3-AS1	1	up
ENSG00000261008		DM	DZ		0.73839	0.238897		141	1026		9.44649e-96	8.72138e-12	101927957	LINC01572	1	up
ENSG00000267121		DZ	DM		0.666446	0.427536		131	277		1.0031e-98	3.96443e-31	339192	FMNL1-DT	1	up
ENSG00000267265		DB	DB		0.530997	0.374517		307	438		1.66719e-69	1.76896e-23			1	up
ENSG00000267568			DE		0.56192	0.616579		196	70		9.28658e-84	2.50181e-62	105371899	LOC105371899	2	up
ENSG00000272168		DB	DE		0.768538	0.461827		215	419		3.60892e-80	3.22946e-24			1	up
ENSG00000274317		DZ	DZ		0.562222	0.111768		1068	2045		1.57331e-33	0.00022636			1	up
ENSG00000280560		DZ	DB		0.461983	0.510533		532	318		5.22691e-52	5.89149e-29	105378425	LINC01374	1	up
ENSG00000282885		DE			-0.0283075	0.765917		9351	107		1	3.55506e-49			1	up
ENSG00000283674		DB	DZ		0.871059	0.489961		53	176		2.17032e-135	1.99469e-39	729732	LOC729732	1	up
ENSG00000285534		NS	DE		0.185925	-0.532954		4455	20		3.39696e-06	5.12611e-96			1	down
ENSG00000286863		DZ	DM		0.618263	0.483821		348	349		1.0941e-65	3.24196e-27			1	up

## Sheet: Table S7. GSEA
Supplementary Table S7. Gene Set Enrichment Analysis summary.
			10x Fixed				MULTI-seq				Parse
Gene Set Name	Description	# Genes in Gene Set (K)	# Genes in Overlap (k)	k/K	p-value	FDR q-value	# Genes in Overlap (k)	k/K	p-value	FDR q-value	# Genes in Overlap (k)	k/K	p-value	FDR q-value
HALLMARK_P53_PATHWAY	Genes involved in p53 pathways and networks.	200	28	0.14	3.6e-22	9e-21	22	0.11	2.32E-19	3.87E-18	7	0.035	6.49E-6	1.08E-4
HALLMARK_G2M_CHECKPOINT	Genes involved in the G2/M checkpoint, as in progression through the cell division cycle.	200	15	0.075	1.23e-08	8.78e-08	16	0.08	2.86E-12	3.58E-11	6	0.03	7.14E-5	8.92E-4
HALLMARK_ALLOGRAFT_REJECTION	Genes up-regulated during transplant rejection.	200	12	0.06	3.72e-06	1.86e-05	13	0.065	4.13E-9	2.95E-8	4	0.02	5.17E-3	1.99E-2
HALLMARK_E2F_TARGETS	Genes encoding cell cycle related targets of E2F transcription factors.	200	27	0.135	5.34e-21	8.9e-20	25	0.125	3.12E-23	7.81E-22	8	0.04	5.12E-7	2.56E-5
HALLMARK_MTORC1_SIGNALING	Genes up-regulated through activation of mTORC1 complex.	200	20	0.1	2.28e-13	2.28e-12	14	0.07	3.94E-10	3.93E-9
HALLMARK_MYC_TARGETS_V1	A subgroup of genes regulated by MYC - version 1 (v1).	200	46	0.23	4.56e-46	2.28e-44	31	0.155	1.59E-31	7.96E-30
HALLMARK_MYC_TARGETS_V2	A subgroup of genes regulated by MYC - version 2 (v2).	58	16	0.2759	3.28e-18	4.1e-17	9	0.1552	4.71E-10	3.93E-9
HALLMARK_APOPTOSIS	Genes mediating programmed cell death (apoptosis) by activation of caspases.	161					7	0.0435	2.13E-4	1.07E-3	5	0.0311	2.48E-4	2.07E-3
HALLMARK_PI3K_AKT_MTOR_SIGNALING	Genes up-regulated by activation of the PI3K/AKT/mTOR pathway.	105					6	0.0571	1.38E-4	8.65E-4	6	0.0571	1.82E-6	4.55E-5
HALLMARK_TNFA_SIGNALING_VIA_NFKB	Genes regulated by NF-kB in response to TNF [GeneID=7124].	200	12	0.06	3.72e-06	1.86e-05
HALLMARK_OXIDATIVE_PHOSPHORYLATION	Genes encoding proteins involved in oxidative phosphorylation.	200	19	0.095	2.27e-12	1.9e-11
HALLMARK_INTERFERON_GAMMA_RESPONSE	Genes up-regulated in response to IFNG [GeneID=3458].	200	12	0.06	3.72e-06	1.86e-05
HALLMARK_UNFOLDED_PROTEIN_RESPONSE	Genes up-regulated during unfolded protein response, a cellular stress response related to the endoplasmic reticulum.	113					6	0.0531	2.07E-4	1.07E-3
HALLMARK_CHOLESTEROL_HOMEOSTASIS	Genes involved in cholesterol homeostasis.	74									4	0.0541	1.28E-4	1.28E-3
HALLMARK_HYPOXIA	Genes up-regulated in response to low oxygen levels (hypoxia).	200									5	0.025	6.67E-4	4.17E-3
HALLMARK_KRAS_SIGNALING_UP	Genes up-regulated by KRAS activation.	200									5	0.025	6.67E-4	4.17E-3
HALLMARK_ESTROGEN_RESPONSE_EARLY	Genes defining early response to estrogen.	200									4	0.02	5.17E-3	1.99E-2
